# Supplementary material for: Arteriovenous blood metabolomics: An efficient method to determine the key metabolic pathway for milk synthesis in the intra-mammary gland
Source: Sci Rep. 2018 Apr 4;8:5598. doi: 10.1038/s41598-018-23953-8 (PMC5884783; doi:10.1038/s41598-018-23953-8)
Supplement: Supplementary file 2 — Supplemental Dataset 1 [file 41598_2018_23953_MOESM2_ESM.xls]

## Sheet: SHEET1
						CS	CS	CS	CS	CS	CS	CS	AH	AH	AH	AH	AH	AH	AH	AH	AH	AH	RS	RS	RS	RS	RS	RS	RS	RS	RS	RS		CS	CS	CS	CS	CS	CS	CS	AH	AH	AH	AH	AH	AH	AH	AH	AH
ID	Peak	Similarity	R.T.	Count	Mass	6.15.W_1	6.5.W_1	6.10.W_1	6.13.W_1	6.1.W_1	6.11.W_1	6.6.W_1	6.17.W_1	6.30.W_1	6.23.W_1	6.27.W_1	6.21.W_1	6.24.W_1	6.19.W_1	6.18.W_1	6.22.W_1	6.26.W_2	6.45.W_1	6.56.W_1	6.48.W_1	6.53.W_1	6.47.W_1	6.51.W_1	6.55.W_1	6.52.W_1	6.46.W_1	6.58.W_1	MEAN W	6.5.R_1.1	6.6.R_1.1	6.10.R_1.1	6.1.R_1.1	6.13.R_1.1	6.15.R_1.1	6.11.R_1.1	6.19.R_1.1	6.24.R_1.1	6.21.R_1.1	6.22.R_1.1	6.27.R_1.1	6.23.R_1.1	6.18.R_1.1	6.17.R_1.1	6.30.R_1.1
441	ornithine 2	957.25	16.9378	68	142	0.0273163	0.032405	0.0392861	0.0487253	1.99459e-09	0.0339329	0.0449622	0.0325617	0.0268088	0.0345909	0.0495364	0.0271716	0.0278637	0.0443356	0.0371402	0.0451705	0.0299548	0.0344444	0.0378169	0.031869	0.0512906	0.0265986	0.0322264	0.0341193	0.0345378	0.0351748	0.0410773	0.0348488	0.0161784	0.0245015	0.0184569	0.0218531	0.0320892	0.01231	0.0213785	0.0228416	0.0131475	0.0188339	0.0224771	0.0342545	0.0181588	0.0200198	0.0217331	0.017014
474	glucose 2	936.059	17.9584	68	319	0.377436	0.379968	0.359663	0.38906	0.436195	0.377255	0.415868	0.438076	0.346075	0.361451	0.404926	0.435331	0.389476	0.430836	0.354058	0.412348	0.407933	0.308455	0.364924	0.359182	0.428387	0.408949	0.460449	0.37421	0.368715	0.41368	0.372387	0.391677	0.293951	0.373298	0.232928	0.276308	0.338663	0.304128	0.337201	0.352086	0.298276	0.377578	0.302348	0.342412	0.316882	0.351572	0.328992	0.258954
467	D-Talose 1	927.662	17.6318	68	205	0.0171518	0.0162277	0.0201376	0.0192459	0.0219105	0.0197912	0.0198417	0.0184252	0.0157636	0.016255	0.0182308	2.15409e-09	0.0220643	0.0241019	0.0221438	0.0194508	1.73462e-09	0.0135621	0.0149639	0.0170477	0.017354	0.0207509	0.0265057	0.0221174	0.0168543	0.0237715	0.0175316	0.0178223	0.0135364	0.0143169	0.0151296	0.0176057	0.0179566	0.0165823	0.0177692	0.0154363	0.0162361	0.0278877	0.014172	0.0173355	0.0167137	0.0237197	0.0183707	0.0177621
529	oleic acid	918.059	20.7922	68	117	0.01199	0.0137428	0.0107738	0.0062152	1.99459e-09	0.00544861	0.00764732	0.00842353	0.0147096	0.00915527	0.00962374	0.0109045	0.00598671	0.0144973	0.00791719	0.00787702	0.00551392	0.00756526	0.011281	0.0121117	0.0129864	0.00689316	0.00930427	0.00664574	0.0074887	0.00661115	0.00700097	0.00882648	0.010556	0.00778425	0.0123668	0.00651489	2.06757e-09	0.00614218	0.00569476	0.0102211	0.00876673	0.0105825	0.00942759	0.00977735	0.00388167	0.00525193	0.00502722	0.0106955
482	tyrosine 1	913.779	18.1851	68	218	0.0306916	0.0241736	0.0418029	2.04572e-09	0.0446073	0.0275589	0.0517868	0.0341444	0.0252095	0.0328763	0.0436308	0.0375901	0.0337785	0.0443086	0.0260331	0.0491786	0.0428069	0.0249423	0.0284251	0.0220929	0.0392498	0.0250355	0.0337987	0.0299141	0.0380649	0.0296884	0.0241026	0.032796	0.0111815	0.0227578	0.0142815	0.0236288	0.029332	0.0143203	0.0256622	0.0159098	0.0114298	0.0265068	0.0198314	0.0320458	0.0229123	0.0176262	0.0304346	0.0201719
126	3-Hydroxybutyric acid	899.809	8.74761	68	147	0.800406	1.06298	1.0271	1.20648	0.940822	0.993817	0.853852	1.04227	1.29954	1.02723	0.886959	0.88457	0.933788	1.24504	1.0857	1.42715	0.962972	1.50665	1.16086	1.13282	0.886582	1.1152	1.23243	1.51011	0.952616	1.27582	1.21773	1.09894	0.598953	0.382183	0.631484	0.498414	0.827137	0.493064	0.721374	0.72124	0.520843	0.541209	0.556087	0.607074	0.597835	0.671496	0.624577	0.856444
339	creatine	889.676	13.9932	68	115	0.140923	0.155248	0.11772	0.159043	0.182779	0.143108	0.161015	0.0829919	0.141753	0.137076	0.113171	0.0895106	0.162605	0.168952	0.125867	0.201798	0.0743062	0.158521	0.160785	0.137033	0.0405031	0.140841	0.255159	0.205121	0.193254	0.177395	0.235732	0.150452	0.131097	0.102588	0.11654	0.194879	0.180589	0.150418	0.142841	0.0954802	0.105117	0.0690753	0.131728	0.113344	0.140996	0.12576	0.105741	0.229645
528	tryptophan 1	885.779	20.7635	68	202	0.0242505	0.0204871	0.0225741	0.0298064	1.99459e-09	0.0256461	0.0350927	0.0178805	0.0149829	0.0182747	0.0261542	0.0189163	0.0177216	1.99155e-09	0.0202586	0.035857	0.0196678	0.0102388	0.0216344	0.0154869	0.0287978	0.0147943	0.0298585	0.0247949	0.0268246	0.019721	0.0273965	0.0210044	0.0119611	0.0159187	0.0138063	0.0220129	0.0319453	0.0201029	0.0286837	0.0125977	0.00624113	0.0145966	0.0216709	0.0235222	0.0167933	0.0148426	0.0247456	0.0231233
226	glycine 2	884.632	10.811	68	174	0.249994	0.313182	0.290637	0.132899	0.19282	0.176346	0.246537	0.310829	0.289709	0.287484	0.246677	0.188599	0.164781	0.171154	0.201716	0.216737	0.225643	2.06099e-09	0.358828	0.268933	0.468948	0.121528	0.154089	0.170153	0.215667	0.368001	0.258196	0.232966	0.301236	0.29467	0.203769	0.134497	0.142912	0.127999	0.146167	0.251658	0.425652	0.205082	0.282991	0.252622	0.0975742	0.13097	0.133915	0.158956
477	lysine	877.515	18.0238	68	174	0.0175168	0.0173912	0.0292678	0.0328136	1.99459e-09	0.0154058	0.0333724	0.023056	0.0171608	0.0219402	0.0314802	0.0186049	0.0185706	0.026893	0.0199925	0.0302756	0.0200309	0.0189031	0.0227246	0.0168346	0.0267137	0.0136053	0.0218086	0.0223619	0.0214031	0.0160029	0.0168695	0.0211481	0.00616743	0.0124639	0.00835112	0.0110757	0.0154603	0.00537061	0.00971572	0.00829641	0.00642381	0.0102827	0.00900811	0.0185053	0.00870423	0.00914619	0.0110217	0.00856778
213	Isoleucine	871.676	10.6276	68	158	0.124151	0.12163	0.159705	0.161842	0.180079	0.0935257	0.166537	0.177526	0.132142	0.136955	0.180301	0.115698	0.114808	0.198652	0.109807	0.212508	0.122995	0.186757	0.16996	0.1181	0.169231	0.109202	0.139716	0.117044	0.112049	0.119966	0.101586	0.142684	0.0889841	0.102878	0.0737565	0.117967	0.0920296	0.05897	0.0734193	0.133284	0.069684	0.0890915	0.125775	0.134163	0.0866971	0.0829097	0.123774	0.0964334
510	myo-inositol	870.162	19.6338	68	217	0.0124885	0.0120444	0.0163815	0.0116452	0.0128778	0.00891316	0.0145573	0.0194814	0.0160148	0.00713061	0.00832777	0.0120909	2.25289e-09	0.0136741	2.15199e-09	0.0136348	0.015946	0.0162946	0.0156051	0.0121369	0.0149041	0.0195839	0.0162299	0.014324	0.0125198	2.42005e-09	0.0185311	0.0124199	0.00846658	0.00973593	0.0124106	0.0157932	0.0135477	0.0130557	0.0101822	0.0086161	0.0160583	0.01401	0.00840957	0.00887178	0.00814392	0.0165018	0.0145439	0.0150211
505	palmitic acid	869.647	19.235	68	117	0.0755188	0.0750453	0.0722687	0.0477587	0.0684871	0.04014	0.0450419	0.0944616	0.11113	0.0762264	0.07741	0.0754825	0.0534783	0.0739444	0.0493319	0.0481043	0.0320673	0.0741087	0.0843117	0.0750647	0.0935233	0.0749277	0.071521	0.0470319	0.0434411	0.0494777	0.0421297	0.0656087	0.099058	0.103861	0.0969763	0.0502785	0.0686073	0.0477533	0.045579	0.0883787	0.0901678	0.0800849	0.0732158	0.0779958	0.0564766	0.0530554	0.0603598	0.0700668
323	trans-4-hydroxy-L-proline 2	858.059	13.6419	68	140	0.00297063	0.00413869	0.00222292	0.00400574	0.00277283	0.00270789	0.00462523	0.00187789	0.00218935	0.00281019	0.00466871	0.00176616	0.00326748	0.00310316	0.00172682	0.00461004	0.00188779	0.00452731	0.00243775	0.0039076	0.004413	0.0051629	0.00444268	0.00471303	0.00448539	0.00415461	0.00503485	0.00350484	0.00309093	0.00283589	0.00177748	0.00319214	0.00435671	0.00225659	0.00247064	0.00169717	0.00173473	0.00175583	0.00288747	0.00461978	0.00299219	0.00174279	0.00232061	0.00363412
218	proline	856.868	10.6987	68	142	0.111665	0.094301	0.109327	0.131841	0.119435	0.0980802	0.134208	0.113063	0.0995686	0.0939822	0.127247	0.0766695	0.108373	1.99155e-09	0.0863629	0.14094	0.0707097	0.141889	0.133687	0.105956	0.156397	0.110623	0.138811	0.140016	0.134076	0.0948827	0.128464	0.111132	0.0805481	0.0970389	0.0741476	0.11157	0.130056	0.0809999	0.0876678	0.130665	0.0810269	0.068654	0.0926431	0.103373	0.0817694	0.076861	0.100962	0.0997108
462	sorbose 1	848.941	17.474	68	103	0.00382935	0.00432022	0.00416931	0.00623445	0.0064255	0.00529317	0.00599354	0.00442936	0.00570534	0.00358067	0.004421	0.00407183	0.00760599	0.00822577	0.00674649	0.00878654	0.00464288	0.00330921	0.00407297	0.00378977	0.00509573	0.00567589	0.00870927	0.00700483	0.00469039	0.00612421	0.00607944	0.00551975	0.00334001	0.00370056	0.00335299	0.00769965	0.00776018	0.0056127	0.00520598	0.00434197	0.00391582	0.00395338	0.00440511	0.00464363	0.00628986	0.00795632	0.00718363	0.00849293
470	D-Talose 2	846.868	17.7849	68	205	1.76073	1.76288	1.70414	1.80194	2.00995	1.7717	1.93675	1.92638	1.67466	1.6458	1.82963	1.90986	1.80672	1.95612	1.71066	1.93809	1.73462e-09	1.32213	1.59383	1.68337	1.96213	1.91765	2.13596	1.75467	1.72803	1.97649	1.76014	1.74002	1.50753	1.75801	1.28814	1.37185	1.58998	1.55825	1.60667	1.50181	1.4689	1.81181	1.57527	1.59973	1.52193	1.67371	1.58614	1.35781
170	valine	846.485	9.54163	68	144	0.347975	0.328712	0.355041	0.368553	0.503815	0.20084	0.398799	0.462556	0.327093	0.396675	0.458604	0.355677	0.29642	1.99155e-09	0.308984	0.578815	0.334456	0.35321	0.434711	0.297961	0.385806	0.288847	0.31117	0.21239	0.22106	0.268111	0.245564	0.334883	0.27309	0.35359	0.251501	0.318339	0.292405	0.193365	0.175734	0.508547	0.278576	0.326697	0.431632	0.379133	0.276406	0.286323	0.33538	0.263945
318	methionine 1	837.853	13.5662	68	176	0.00916783	0.00662872	0.0102214	0.0127562	0.00956404	0.00625556	0.0108601	0.00901066	0.00770108	0.00838784	0.00911343	0.00611537	0.00844428	0.0106569	0.00572079	0.00994121	0.00610267	0.00859356	0.00854497	0.00644326	0.0108985	0.00782371	0.0110273	0.00843264	0.00856113	0.00643138	0.00763574	0.00855704	0.00254054	0.00520145	0.0029202	0.00597835	0.00631587	0.0032059	0.00473946	0.00405876	0.00359028	0.00414665	0.00333539	0.00525419	0.00425461	0.00307126	0.00574154	0.00419282
268	L-Allothreonine 1	837.368	11.8545	68	117	0.0381142	0.0282428	0.034359	0.0386294	0.0484514	0.0251359	0.0474683	0.0343933	0.0272594	0.0445943	0.032703	0.0259691	0.0297129	0.0461436	0.033495	0.0407233	0.0269227	0.0510579	0.0416169	0.0283416	0.0507105	0.0329334	0.0457069	0.0302409	0.033748	0.037955	0.0345527	0.0366364	0.0177787	0.0299068	0.0168053	0.0226027	0.0251277	0.0216183	0.0205049	0.0263393	0.0164916	0.0201839	0.0217248	0.023458	0.0335046	0.0300593	0.0270963	0.0224498
511	uric acid	837.254	19.69	67	441	0.00161328	0.00158858	0.00263887	0.00225461	0.00255677	0.0017433	0.00161771	0.00168937	0.00174172	0.00131463	0.00184953	0.00152535	0.00330016	0.00272833	0.00305638	0.00205561	0.00185271	0.00101204	0.00218939	0.00200342	0.00201165	0.00237811	0.00249386	0.00197379	0.00241405	0.00281978	0.0019147	0.00208658	0.000974234	0.00103076	0.0017506	0.00210382	2.06757e-09	0.00133753	0.00189446	0.00113378	0.00103483	0.0013913	0.00172765	0.00169773	0.00159876	0.00180148	0.00226279	0.0025386
203	phosphate	834.97	10.3574	66	299	0.669779	0.734803	0.644239	0.859509	0.709285	0.583106	0.553791	0.412938	2.51136e-09	0.43186	0.583702	0.532634	0.532685	0.690262	0.557537	0.59945	0.648033	0.46616	0.472161	0.520016	0.503945	0.570959	0.71988	0.661901	0.763805	0.620131	0.700501	0.583077	0.623031	0.436467	0.702164	0.918954	2.06757e-09	0.697071	0.609675	0.41233	2.31912e-09	0.469957	0.590262	0.567966	0.357201	0.471093	0.579366	0.718669
321	oxoproline	832.971	13.6019	68	156	0.122849	0.106772	0.114389	0.154867	0.105035	0.125705	0.153159	0.106554	0.106073	0.0779353	0.0983507	0.0916419	0.163736	0.135006	0.138945	0.181513	0.107659	0.101389	0.0807265	0.10708	0.131183	0.114078	0.145006	0.138776	0.143479	0.153168	0.146452	0.124131	0.0585596	0.0738983	0.0637679	0.0923771	0.128075	0.0896051	0.0976173	0.0478452	0.0563523	0.0682296	0.0829489	0.0755973	0.057	0.0848119	0.0846837	0.0939528
96	alanine 1	829.912	7.91891	68	116	0.448936	0.493581	0.375179	0.347126	0.326226	0.265468	0.356261	0.360421	0.407117	0.396284	0.481425	0.24214	0.259629	0.384844	0.214292	0.409584	0.200139	0.521008	0.474137	0.389826	2.38097e-09	0.313699	0.366149	0.371016	0.320839	0.226094	0.344746	0.344302	0.423196	0.40317	0.279833	0.350479	0.376734	0.244744	0.260383	0.37969	0.33975	0.241198	0.38695	0.397866	0.289117	0.190892	0.223606	0.326708
527	linoleic acid	829.642	20.7407	67	95	0.00494942	0.00519731	0.00229339	0.00181902	0.00331923	0.00185531	0.00222457	0.00226091	0.00396758	0.00320893	0.00405269	0.00408999	0.00205958	0.00375854	0.00233682	0.00337937	0.000616411	0.00296523	0.00422979	0.00432827	0.00390239	0.00176606	0.00252211	0.00188768	0.00234075	0.00207751	0.00273464	0.00296828	0.00432773	0.00458783	0.00423907	0.00232658	0.00373458	0.00208163	0.00194689	0.00456642	0.0037819	0.00379486	0.00353042	0.00462942	0.00130545	0.00175529	0.00171702	0.00364817
369	phenylalanine 1	828.221	14.8564	68	218	0.0292416	0.0158316	0.0242561	0.0260026	0.022687	0.019324	0.0250016	0.0274068	0.0201399	0.0217089	0.0236371	0.026255	0.0206384	0.0267906	0.0189112	0.0269183	0.0286423	0.0209445	0.0204698	0.0174145	0.0201077	0.0197706	0.0242088	0.0179369	0.0187293	0.019303	0.0164853	0.0221764	0.00888491	0.0133669	0.0102699	0.0180369	0.0167692	0.0198576	0.0178721	0.013437	0.0115058	0.0218672	0.0131497	0.0173372	0.0160687	0.014281	0.0232254	0.0177504
106	2-hydroxybutanoic acid	816	8.2482	68	131	0.00723946	0.00682003	1.97634e-09	0.00698259	0.00768198	0.00578881	0.00685125	0.00942753	0.0102365	0.00724444	0.00845702	0.00786735	0.00740866	0.00938057	0.00855645	0.00963476	0.00644841	2.06099e-09	0.0083373	0.00718936	0.0115327	0.0068053	0.00672067	0.0075817	0.00498382	0.00899131	0.00775744	0.0072565	0.00595247	0.00602724	0.00952444	0.00652583	0.00753675	0.00450514	0.0058065	0.00900815	0.00745378	0.00747837	0.00828703	0.00767299	0.00575505	0.00670387	0.00750918	0.0100227
468	tyrosine 2	814.262	17.6848	61	179	0.00311333	0.00184587	0.00311291	0.00406313	0.00317306	0.00261158	0.00503511	0.00278876	0.002355	0.00292351	0.00309573	0.00414816	0.00342232	0.00406193	0.00276337	0.0043223	0.00397994	0.00166223	0.00200226	0.00223481	0.00294266	0.00230228	0.00370537	0.00235987	0.00315904	0.00310821	0.00210172	0.00305165	0.00114164	0.00250244	2.14468e-09	0.00243622	0.00265392	0.00182636	0.00231271	0.00152593	0.00126533	0.00320909	0.00172637	0.00262133	0.00219187	0.00223815	0.00379574	0.00227378
138	N-Methyl-DL-alanine	813.956	8.91822	68	130	0.0171262	0.0195314	0.0121837	0.0131938	0.0214265	0.0190355	0.0303618	0.0214573	0.0195829	0.0233025	0.0180903	0.0215955	0.0219922	0.029825	0.0161163	0.0354203	0.0173104	0.0184392	1.94131e-09	0.0265225	0.0193595	0.0201455	0.0181545	0.0161911	0.0218912	0.0179791	0.0273358	0.0201322	0.0210278	0.0337648	0.0132055	0.0219072	0.0148561	0.0131311	0.0181879	0.0318296	0.0278672	0.0221329	0.0353269	0.0194459	0.019409	0.016635	0.0175092	0.0196444
440	citric acid	807.868	16.9302	68	273	0.0214715	0.026182	0.0126373	0.032827	0.0430579	0.0299839	0.0175232	0.017029	0.0358777	0.0216613	0.0414832	0.00305986	0.015538	0.0340812	0.0177604	0.054302	0.00404739	0.024301	0.0275686	0.0237705	0.0380196	0.0221932	0.0292553	0.0477146	0.0421513	0.0271702	0.0485097	0.0281177	0.0227033	0.0124315	0.0124223	0.0296974	0.0377055	0.0242167	0.0268938	0.0178805	0.00873978	0.00358498	0.0394415	0.0466986	0.0244902	0.0166459	0.0258101	0.0604781
534	stearic acid	799.441	21.0188	68	117	0.0762105	0.0852722	0.0722418	0.0475275	0.0771644	0.0441505	0.0501046	0.0668806	0.0934666	0.0721056	0.077374	0.0685453	0.0516433	0.0724457	0.049404	0.0548961	0.0237429	0.0468249	0.0778749	0.0761683	0.0945944	0.0596315	0.0716862	0.0515814	0.0508869	0.0543537	0.0486697	0.0635351	0.081918	0.0837346	0.0963811	0.054714	0.0653539	0.0497165	0.0475155	0.0574998	0.0585175	0.0759883	0.0697896	0.074408	0.0447524	0.0474835	0.0525601	0.0795464
59	Pyruvic acid	798.235	7.13702	68	174	0.0243334	0.0199059	0.0215966	0.0152967	0.0185141	0.0142613	0.0181345	0.0216064	0.0177734	0.021351	0.0257077	0.0198579	0.0116819	0.0181873	0.020052	0.0222826	0.0175103	0.019295	0.0152583	0.0165446	0.0219002	0.0133153	0.0127956	0.0155416	0.00904872	0.0191683	0.0164836	0.018052	0.0156205	0.0170367	0.0186936	0.0148996	0.0145126	0.0153005	0.0144448	0.0161107	0.017485	0.0214529	0.019447	0.0237558	0.011485	0.0172298	0.0154523	0.0150317
312	asparagine 4	796.559	13.3687	68	115	0.00409152	0.00317717	0.00332836	0.00414778	0.0039727	0.00291173	0.00401263	0.00358931	0.00285989	0.00329023	0.00368168	0.00187323	0.00260056	0.00377805	0.00221842	0.00399985	0.00157711	0.00422477	0.00366069	0.00271543	2.38097e-09	0.00274577	0.00384927	0.00367098	0.0040342	0.00220035	0.00334874	0.0031689	0.00187875	0.0025485	0.0016377	0.00231308	0.003362	0.00212789	0.00267052	0.00229133	0.00167538	0.00151582	0.00278238	0.00268664	0.00248795	0.00171099	0.00273239	0.00273649
181	hydroxyurea	790.721	9.83185	68	277	0.000471258	0.000471848	0.000621125	0.000615001	0.000573142	0.00066966	0.000599728	0.000396691	0.000412146	0.000565452	0.000492345	0.000606676	0.000534123	0.000719649	0.000749173	0.00091693	0.000759435	0.000307619	0.000434559	0.000416883	0.000536283	0.000786687	0.000865567	0.000590698	0.000828591	0.00113175	0.000773793	0.000623956	0.00045431	0.000480428	0.000713912	0.000773856	0.000788277	0.000691838	0.000583944	0.000385142	0.000512653	0.000486529	0.000440212	0.000723671	0.000551526	0.000860148	0.000634152	0.000948626
519	heptadecanoic acid	790.382	20.1436	68	117	0.0021285	0.00181938	0.0017652	0.000985723	0.00179925	0.00108273	0.00121049	0.00187173	0.00224899	0.00187553	0.00194382	0.0017331	0.00161787	0.00176366	0.00127803	0.00116207	0.000649438	0.0013882	0.00212381	0.00179598	0.00216883	0.001615	0.00181645	0.00125104	0.00109381	0.0012884	0.00109005	0.00157656	0.00232509	0.0023884	0.00225547	0.00131563	0.00132961	0.000948149	0.00107513	0.00155361	0.00190369	0.00178611	0.00183672	0.00177328	0.00134641	0.0014221	0.00139876	0.0016703
104	glycine 1	787.353	8.19411	68	102	0.0154443	0.0175103	0.0129031	0.0684601	0.0822526	0.0448293	0.0440096	0.0611384	0.0268237	0.0265418	0.0168611	0.0132527	0.126828	0.0677979	0.0563338	0.0375792	0.00188787	0.0623302	0.0351525	0.016267	0.0274954	2.39395e-09	0.11441	0.118163	0.0610279	0.0310919	0.0563334	0.0460269	0.0254769	0.0367427	0.0176082	0.0724174	0.0731945	0.0345235	0.0600517	0.0415264	0.0392559	0.0180889	0.0113099	0.00670539	0.137017	0.083714	0.0931329	0.0752839
124	4-HYDROXYPYRIDINE	785.607	8.71214	56	152	0.00266117	0.00236259	0.00246878	0.00260075	0.00282725	0.00260598	0.00318065	0.00253059	2.51136e-09	0.0027371	0.00256481	0.00307786	0.00268902	0.00289325	0.002886	0.00350712	0.0022158	0.00325423	0.00245466	0.00292533	0.0038336	2.39395e-09	0.00338034	2.19456e-09	0.00255298	0.00337099	0.0031592	0.00254593	0.00269937	0.00319382	0.00316529	0.00272328	0.00260101	0.00257731	0.00232087	0.00328281	0.0038071	0.00312622	0.00234017	0.00267662	2.14782e-09	0.00310629	0.00299382	0.00296713
422	D-glycerol 1-phosphate	782	16.3145	68	299	0.0011047	0.00132042	0.00147297	0.0015282	0.00129833	0.00115812	0.00124612	0.000942143	0.00116925	0.00105576	0.00128217	0.00123589	0.00149687	0.0016785	0.00146395	0.00148315	0.00120541	0.00131961	0.00119879	0.00124813	0.00193534	0.0017341	0.0016843	0.00139999	0.0013194	0.00152022	2.13735e-09	0.00131488	0.00133815	0.00101206	0.0013538	0.00132473	2.06757e-09	0.000954722	0.00142262	0.00105279	0.000837174	0.00123368	0.00125277	0.001187	0.00127586	0.00156047	0.00108437	0.00141191
485	pentadecanoic acid	780.085	18.2858	59	132	0.000706139	0.000634915	0.000748901	0.000414489	0.00055718	2.07857e-09	0.000393301	0.000818006	0.00122731	0.000960305	0.000765608	0.000617785	0.000510965	0.000601212	2.15199e-09	0.000435471	0.000226859	0.000576661	0.000878365	0.000683933	0.000852321	2.39395e-09	0.000551132	2.19456e-09	0.000338231	2.42005e-09	0.00034763	0.000512842	0.00111676	0.00103431	0.00104068	0.000415714	0.00057393	0.000509942	0.000355693	0.000829056	0.00089089	0.000719637	0.000751409	0.000934281	0.000648714	2.2273e-09	0.000474012	0.000580893
100	hydroxylamine	779.118	8.12088	68	133	0.0174196	0.0172941	0.0143338	0.00874343	0.0120195	0.0106517	0.0132901	0.0134659	0.0180377	0.0140852	0.0171388	0.0152758	0.00808197	0.010953	0.0113964	0.0143114	0.0145816	0.0172924	0.0134282	0.0122522	0.0107839	0.00730442	0.0102237	0.00892725	0.0115841	0.0153618	0.0136892	0.0130343	0.0156479	0.0163885	0.0115157	0.00910973	0.0105559	0.00841017	0.00881102	0.0155911	0.0166295	0.0153017	0.0177028	0.0151585	0.00659884	0.00731756	0.00751242	0.010696
69	lactic acid	778.25	7.30335	68	117	1.93929	1.66768	1.87599	1.83751	1.81079	1.51018	1.6857	2.38575	1.99576	2.18207	1.95356	1.67575	1.70968	1.69423	1.95775	1.78799	1.52171	2.06099e-09	1.50113	1.75975	2.14812	1.99541	1.80173	2.13819	1.17022	2.0102	1.71531	1.75672	1.50878	1.67447	1.98678	1.71273	1.85058	1.96636	1.26098	1.62654	1.84431	1.63017	1.58931	1.67756	1.44279	1.53205	1.80808	1.83143
469	glucose 1	777.268	17.7494	56	157	0.459783	0.456633	0.438968	0.442857	1.99459e-09	2.07857e-09	0.4699	0.520531	0.469827	0.43105	0.466402	0.504552	0.458751	1.99155e-09	2.15199e-09	2.16611e-09	1.73462e-09	0.377332	0.413069	2.12941e-09	2.38097e-09	0.488824	0.533175	0.443306	1.99559e-09	2.42005e-09	0.438181	0.289376	2.41762e-09	0.490359	0.363969	0.365566	0.406044	2.34008e-09	1.92833e-09	2.17434e-09	0.432114	0.481013	0.436747	0.431593	0.398687	0.435039	2.22513e-09	0.374407
245	uracil	773.265	11.2203	68	99	0.00140157	0.000851363	0.00138794	0.000869399	0.000652574	0.000458336	0.000559228	0.00168327	0.00182079	0.00124651	0.00108288	0.000894073	0.00102927	0.000721063	0.000554156	0.000688083	1.73462e-09	2.06099e-09	0.00143995	0.00121884	0.00142992	0.00153662	0.00134301	0.000720974	0.000496014	0.000758652	0.000675981	0.000945202	0.00161164	0.00162905	0.00169219	0.00134645	0.00090961	0.000586601	0.000612986	2.17434e-09	0.00242779	0.00118113	0.00112683	0.00131798	0.00111541	0.000890664	0.000878731	0.00104195
333	Threonic acid 1	769.662	13.8432	68	147	0.00302467	0.00353559	0.00337896	0.00396723	0.0037706	0.00313596	0.0031303	0.00227972	0.00299105	0.00234665	0.00294026	0.00232384	0.00310578	0.00375711	0.00520606	0.0039045	0.00186493	0.00289723	0.00265719	0.00264563	0.00348709	0.00336358	0.00410085	0.00324279	0.0034448	0.00384443	0.00383704	0.00326607	0.00225448	0.00202274	0.00264573	0.00370018	0.00426584	0.00287013	0.00311632	0.00227924	0.00234081	0.00198243	0.00334929	0.00370803	0.00243485	0.0028277	0.00288601	0.00438557
465	fructose 2	769.507	17.5755	67	103	0.00308589	0.00337728	0.00320022	0.00445627	0.00509008	0.00406992	0.00455441	0.00373594	0.00466654	0.00330937	0.00401149	0.00311208	0.00558496	0.0063663	0.00492857	0.00612087	1.73462e-09	0.00245702	0.00340028	0.00265738	0.00365903	0.00391332	0.00612701	0.0052627	0.00371479	0.00431589	0.00443125	0.00405959	0.0025939	0.00309318	0.00240758	0.00512829	0.00519539	0.00389504	0.00386472	0.00314885	0.00283919	0.00336814	0.00374361	0.0036486	0.00453523	0.00577719	0.0050069	0.00575685
525	Phytanic acid	769.373	20.6035	67	117	0.00262054	0.00204229	0.00173977	0.00141465	0.00136849	0.000834853	0.00103741	0.00339782	0.00279088	0.00290077	0.00306763	0.00215294	0.0024075	0.00181199	0.00174206	0.00184852	0.000879441	0.00124571	0.00301451	0.00223268	0.00329931	0.00225322	0.00258776	0.00196599	0.00162224	0.00146192	0.00202409	0.00206537	0.00331971	0.00268905	0.00282252	0.00114026	0.00149553	0.000922441	0.000848311	0.00258124	0.00288769	0.00308556	0.00187862	0.00211258	0.00193445	0.00188552	0.00207696	0.00249808
200	caprylic acid	761.522	10.2409	67	117	0.00221928	0.00211673	0.00244249	0.00213582	0.00196115	0.00175832	2.15966e-09	0.00353084	0.00249208	0.0024108	0.00211708	0.00212906	0.0025542	0.00263971	0.00211964	0.00222039	0.00167629	0.00371023	0.00232903	0.00241488	0.00281821	0.00255432	0.00292412	0.00204634	0.00194091	0.00248604	0.00197949	0.0022862	0.00392466	0.00310373	0.00265415	0.00271569	0.00263813	0.00208892	0.00158536	0.00334848	0.00366546	0.00236912	0.00260546	0.00277436	0.0023564	0.00285796	0.00264882	0.00335219
555	5-Methoxytryptamine 1	759.574	22.8066	68	174	0.0025935	0.00419627	0.00455771	0.00168737	0.00175838	0.00172861	0.00314685	0.00525575	0.00362819	0.000914255	0.00163667	0.00439985	2.25289e-09	0.00316394	2.15199e-09	0.00271173	0.00468283	0.00359242	0.00313883	0.00329822	0.00245239	0.00494526	0.00215116	0.00336273	0.00314176	2.42005e-09	0.00362668	0.00280635	0.00177967	0.0017099	0.00248097	0.0044138	0.00304377	0.0028651	0.00318572	0.00228799	2.31912e-09	0.00577838	0.00164894	0.00170329	0.00123087	0.00562914	0.00340919	0.0026303
297	Aminomalonic acid	752.691	12.9333	68	218	0.00718729	0.0071821	0.0075171	0.00539989	0.009486	0.00798856	0.00928189	0.00659654	0.00444998	0.00760356	0.0058257	0.00704167	0.00592689	0.0087581	0.00831984	0.00996024	0.00943223	0.00577864	0.0071513	0.0120051	0.0114881	0.00610559	0.00699523	0.00743248	0.0118521	0.0118635	0.0130668	0.00821098	0.0051251	0.00598043	0.0105446	0.00703722	0.00847658	0.00729575	0.00693956	0.00388905	0.0049243	0.00700097	0.00583667	0.00739452	0.0048999	0.00716853	0.007601	0.0086855
230	succinic acid	752.303	10.9007	66	147	2.27105e-09	0.00259538	0.00242242	0.0062821	0.00636969	0.0053588	0.00381802	0.00375849	0.00476395	0.00235024	0.00281613	0.00243789	0.00775166	0.00670795	0.00676997	0.00678141	0.00392583	0.00653505	1.94131e-09	0.00429629	0.00427829	0.00676822	0.0076552	0.00920938	0.00627349	0.0065877	0.00669488	0.00493365	0.00533431	0.00471059	0.0040408	0.00640993	0.00770095	0.0043425	0.00458173	0.00419972	0.00452547	0.00275721	0.00554627	0.00535563	0.00374588	0.005836	0.00608357	0.00774005
304	L-Malic acid	751.265	13.1581	68	147	0.00233672	0.00237599	0.00269155	0.00300073	0.00253535	0.0023188	0.00279693	0.00286743	0.00245546	0.00200123	0.0024756	0.00214286	0.00249794	0.00387275	0.00299547	0.00341024	0.00326813	0.00276915	0.00196643	0.00266242	0.00296744	0.00249647	0.00298583	0.00329158	0.00263178	0.00325699	0.00330096	0.00275453	0.0022705	0.00217196	0.00290377	0.00324104	0.00366592	0.00252437	0.00218718	0.00260068	0.00231842	0.00225876	0.00295284	0.002932	0.0025092	0.00324083	0.00396756	0.00432497
444	citrulline 1	750.294	17.007	68	157	0.00875652	0.00819752	0.00796851	0.0100513	0.00752554	0.00678496	0.00636615	0.00653824	0.0098657	0.00862442	0.0108349	0.00536903	0.00534865	0.00847969	0.0056465	0.00764981	0.00501223	0.00756948	0.010445	0.00637657	2.38097e-09	0.00597286	0.00742529	0.00792966	0.00788952	0.0065497	0.00696831	0.00726467	0.00693512	0.00591742	0.00595698	0.00630316	0.0088364	0.00555198	0.0064386	0.00675145	0.00339932	0.00536453	0.00657968	0.00879958	0.00599089	0.00602636	0.00500475	0.0081082
389	taurine	747.905	15.3354	42	326	0.0013339	0.00129214	0.000908298	0.000931085	0.00139362	0.00063645	0.00129043	0.000424241	0.000451889	0.000487911	0.000828158	0.00083867	2.25289e-09	0.00139759	0.00129737	0.0018082	1.73462e-09	2.06099e-09	0.000669726	0.000750034	0.000700483	2.39395e-09	2.49531e-09	0.00089696	0.00126552	0.00129823	0.00173697	0.00083844	2.41762e-09	2.58046e-09	0.000601021	0.00092879	0.00129105	0.000868469	0.000861668	2.17434e-09	2.31912e-09	0.000688731	0.00142319	0.00110679	2.14782e-09	2.2273e-09	0.000803258	0.00121901
283	beta-Alanine 2	747.302	12.4206	63	248	0.000457465	0.000412319	0.000511454	0.000237841	1.99459e-09	0.000191243	0.000385893	0.000580949	0.000487496	0.000501638	0.000560147	0.000588105	0.000516221	0.000386794	0.000571002	0.00046316	0.000649419	0.000479241	0.000546113	0.000409245	0.000680903	2.39395e-09	0.000525917	0.000584618	0.000369513	0.000397097	0.000425083	0.00044144	0.000328985	0.000521336	0.00046475	0.0004479	0.000599717	0.000410832	0.000566302	0.000615065	0.000611944	0.000686435	0.000452282	0.000616614	0.00029991	2.2273e-09	0.000288341	0.000443363
479	D-galacturonic acid 1	743.328	18.1225	67	333	0.000765763	0.000911826	0.000782005	0.00134917	0.00109056	0.0011293	0.000956969	0.000617702	0.000769298	0.000560587	0.000940986	0.000322262	0.00079223	0.00109978	0.000668648	0.00135537	1.73462e-09	0.000768492	0.00103046	0.000819936	0.000997722	0.001238	0.00130241	0.00120447	0.00120203	0.00141895	0.00140884	0.000944584	0.00119527	0.000703696	0.000631007	0.00114861	0.00126128	0.000922267	0.000926145	0.000714621	0.000663661	0.000486843	0.000936665	0.00108205	0.000791468	0.00068465	0.000801058	0.00115693
370	5-Aminovaleric acid 1	742.967	14.8672	60	174	0.000775198	0.000860546	0.000691887	0.00125877	0.000584919	0.000613104	0.00172694	0.00124546	0.00140226	0.000894082	0.00137699	0.00156983	0.000734158	0.00125545	0.00127436	0.00134494	0.00120981	0.000705396	0.00103915	0.000552536	0.00112036	0.000798012	2.49531e-09	0.000752332	0.000957241	0.000935647	0.000876726	0.000983559	0.000831079	0.000854137	2.14468e-09	0.000887277	0.000686398	0.00062522	0.00064966	0.000930274	0.000859846	0.00135539	0.00121012	0.000974832	0.000966759	0.000827651	0.00125894	0.00177958
220	Phenylacetic acid	727.809	10.7292	68	91	0.000890545	0.00102148	0.00110215	0.000875154	0.000666961	0.000891863	0.000762518	0.00128392	0.00132063	0.000887243	0.00141759	0.000853051	0.00112633	0.00118845	0.000692319	0.00181232	0.00101755	0.00121952	0.00100166	0.000977275	0.00116247	0.000751101	0.00167564	0.000789266	0.00145315	0.000878073	0.00117019	0.00106994	0.00113993	0.000521433	0.000993451	0.00116934	0.000928765	0.000849729	0.00130482	0.000927197	0.00117312	0.000880422	0.00163291	0.00148362	0.000807718	0.000938738	0.00130214	0.00156962
254	serine 1	727.118	11.5155	68	204	0.0489627	0.0386222	0.0443499	0.0435217	0.0542939	0.0440886	0.0544782	0.0512419	0.0356639	0.0458235	0.0396809	0.0311931	0.048605	0.0546499	0.0438768	0.0543401	0.0341895	0.0647278	0.0467026	0.0380966	0.0502102	0.0478962	0.0484713	0.0491429	0.0469082	0.0455255	0.0493868	0.0464685	0.0258094	0.0361525	0.0265297	0.0376368	0.029541	0.0350374	0.0379238	0.0303788	0.0351505	0.0250204	0.0256872	0.0293698	0.031681	0.0363933	0.0432996	0.0278141
455	beta-Mannosylglycerate 2	727	17.2936	68	117	0.00375019	0.00380309	0.0048856	0.00315973	0.00506844	0.00310322	0.0035718	0.0044373	0.00482818	0.00414093	0.00367518	0.00474612	0.00395234	0.00478491	0.00322023	0.00374935	0.00432421	0.00414413	0.00352771	0.00345593	0.00429473	0.00386168	0.00453435	0.00288049	0.00331574	0.00390937	0.00385095	0.00396207	0.00476287	0.00476653	0.00555455	0.00384086	0.00499724	0.00323402	0.00390786	0.00403458	0.00445957	0.00488714	0.0037551	0.00546252	0.00412651	0.0038061	0.00463757	0.00565368
83	glycolic acid	720.309	7.52353	68	147	0.009442	0.00858466	0.0101391	0.00737894	0.00943893	0.00731985	0.00767365	0.0125537	0.0104085	0.00872955	0.00887096	0.00931045	0.0102817	0.0090097	0.0100893	0.00898942	0.00818329	2.06099e-09	0.00978873	0.0101913	0.00960305	0.00851255	0.0100177	0.00813171	0.00682017	0.00880463	0.00801906	0.00875158	0.0103673	0.0108298	0.0117056	0.00913104	0.0087311	0.00608048	0.00649838	2.17434e-09	2.31912e-09	0.0107409	0.00850662	0.00831402	0.00680787	0.00933561	0.00866685	0.00955213
53	2-hydroxypyridine	718.603	7.00464	68	152	0.188301	0.173394	0.140911	0.156308	0.166253	0.155717	0.177593	0.174673	0.187953	0.169917	0.174834	0.16197	0.168678	0.181756	0.175965	0.189573	0.101472	0.210695	0.15457	0.177827	2.38097e-09	0.178495	0.208797	0.153531	0.160348	0.190884	0.183479	0.165329	0.182108	0.197099	0.185639	0.173959	0.172031	0.150557	0.136586	0.213253	2.31912e-09	0.198744	0.158509	0.162244	0.159032	0.189021	0.159172	0.193174
392	ribose	716.618	15.3924	68	103	0.00519994	0.00564606	0.00387772	0.00735417	0.00172619	0.00312791	0.00431654	0.00390092	0.00358684	0.00241485	0.00273295	0.00408278	0.00783385	0.00624288	0.00795926	0.00544335	0.00415644	0.00879878	0.00131813	0.00771572	0.00620944	0.0103414	0.00798335	0.00631456	0.00315015	2.42005e-09	0.0074235	0.00514288	0.0026731	0.00312532	0.00372642	0.00535613	0.00628723	0.00389095	0.00247884	0.00337736	0.00527941	0.00313182	0.00277483	0.00235055	0.00261961	0.00438175	0.00378573	0.00293713
317	aspartic acid 1	714.059	13.56	68	232	0.00240993	0.00198847	1.97634e-09	0.00315282	0.00229137	0.00234124	0.00291504	0.00444487	0.00210134	0.00244509	0.00264327	0.00221582	0.00353373	0.00276669	0.00300734	0.0032281	0.00210795	0.00266468	0.00265671	0.00290934	0.00358044	0.00227249	0.00297553	0.00236203	0.00227488	0.00209739	0.00246185	0.00258698	0.00153686	0.00188072	0.00244842	0.001662	0.00229656	0.00177728	0.00205149	0.0012879	0.00206792	0.00171274	0.00166408	0.001637	0.00163841	0.0018101	0.00355679	0.00153125
406	D-Arabitol	703.397	15.8627	68	217	0.00181975	0.00156887	0.00157371	0.00170028	0.00113149	0.00135371	0.00115426	0.0031985	0.00239293	0.00215148	0.00199064	0.00149078	0.00143882	0.00155373	0.00110145	0.0015293	0.00125069	2.06099e-09	0.00227695	0.00174511	0.00237057	0.00218875	0.00165793	0.00144344	0.00133396	0.00114465	0.00126272	0.00162313	0.00225497	0.00232008	0.00169743	0.00138991	0.0015733	0.00133486	0.00108469	2.17434e-09	2.31912e-09	0.00181467	0.00144279	0.00184548	0.00172432	0.00154977	0.00116903	0.00167422
340	L-cysteine	700.559	13.9981	59	220	0.00325613	2.18258e-09	1.97634e-09	0.00403765	1.99459e-09	0.00340659	0.0040847	0.00350243	0.00308366	0.00229747	0.00279317	0.00151729	0.00314874	0.00355232	0.00283833	2.16611e-09	0.00154289	0.00388779	0.00484848	2.12941e-09	0.00265853	0.00350006	0.00426955	0.00385108	0.0035238	2.42005e-09	0.00349074	0.00255894	0.00289004	0.002859	2.14468e-09	0.00418658	0.00488214	0.00378148	0.00321785	0.00311032	0.00241152	0.00220755	2.23537e-09	0.00227041	0.00223734	0.00329679	0.00335929	2.18971e-09
192	benzoic acid	698.071	10.0424	56	179	0.00808225	0.00743752	0.00735998	0.00467622	0.00513298	2.07857e-09	0.0046674	2.58488e-09	0.00976369	0.00791269	0.00825629	0.00690435	0.00576046	0.0049739	0.00473827	0.0050547	0.00855475	2.06099e-09	0.00780305	0.00762808	0.00857314	0.00866403	0.00636034	0.00522842	0.00426869	0.00542775	0.00559511	0.00588237	0.0106194	2.58046e-09	0.00799548	0.00535046	0.00566216	0.00473738	0.00430164	2.17434e-09	2.31912e-09	2.437e-09	0.00747766	2.01318e-09	0.00707678	0.00488863	0.00578603	0.00589494
366	glutamic acid	695.853	14.748	68	246	0.00248792	0.00286342	0.00296744	0.00417856	0.00206445	0.00278488	0.00341645	0.0037051	0.00300723	0.00175202	0.00223928	0.00247747	0.00597396	0.00342782	0.00470191	0.00440534	0.00301546	0.0025011	0.00188675	0.00339943	0.00289054	0.00310504	0.00410179	0.00397303	0.0038391	0.00504955	0.00401192	0.00334174	0.00110667	0.00106279	0.00115235	0.0023481	0.00220816	0.00135292	0.00170005	0.000858487	0.00146935	0.00156422	0.00128971	0.00133142	0.00106269	0.0019346	0.00204709	0.00175134
166	2-Hydroxyvaleric acid	693.947	9.45405	57	131	2.27105e-09	0.00108135	0.000752561	0.00116617	0.00136535	2.07857e-09	2.15966e-09	0.00168847	0.00142789	0.00130873	0.0020446	2.15409e-09	0.000973292	0.00141636	0.00120804	0.00160515	0.000885644	0.00138019	0.000997657	0.00127512	0.00146997	2.39395e-09	0.00165369	2.19456e-09	0.000939795	0.00127902	0.000984941	0.000996444	0.00100262	2.58046e-09	0.000943898	0.0014543	0.00117949	0.000723871	0.000832144	0.00146887	0.00106913	2.437e-09	2.23537e-09	2.01318e-09	0.00108027	0.00114963	0.00133428	0.00159688
402	xylitol	681.97	15.7177	66	217	0.000690659	0.000974833	0.00125931	0.00114584	0.00102049	0.000857656	0.00118317	0.00110907	0.000784033	0.000898809	0.00102618	0.000759322	0.000840616	0.00102573	0.00111831	0.00143705	0.000824545	0.00143832	0.000796198	0.000853605	0.00133458	0.00114312	0.00112616	0.00110521	0.000951592	0.00110852	0.00105181	0.00103203	0.00109447	0.00115038	0.00134271	0.00137098	0.00127366	0.000681464	0.000914208	0.00112776	0.00101209	0.000965301	0.00128456	0.00109392	0.000809135	0.00126694	0.00115745	0.0011049
388	asparagine 1	667.258	15.3238	66	116	0.0016144	0.00161844	0.00177206	2.04572e-09	0.00229092	0.00172712	0.00273988	0.00105329	0.000902752	0.00150196	0.00181794	0.00117077	0.00181024	0.00245983	0.00108236	0.00262814	0.00106428	0.00122725	0.00163865	0.0018474	0.00196245	0.00141414	0.00260115	0.0021093	0.00231476	0.00167115	0.00238176	0.00171935	0.000878826	0.000934186	0.000657148	0.00154375	0.00181022	0.00126876	0.00181004	0.000612781	0.00047322	0.000749546	0.0014528	0.00138533	0.00144839	0.0011937	0.00167123	0.00185133
92	Maleimide	654.522	7.81721	67	154	0.002576	0.0027137	1.97634e-09	0.00202416	0.00273557	0.0025558	0.0017768	0.00270136	0.00267216	0.00197753	0.0024244	0.00152736	0.00190379	0.00246856	0.0025193	0.00254494	0.00106915	2.06099e-09	0.00243233	0.00258471	0.00266254	0.00227669	0.00234949	0.00278738	0.00215518	0.00196764	0.00254548	0.00214637	0.00274362	0.00258888	2.14468e-09	0.00221278	0.00283031	0.00189313	0.00201445	0.0032	0.00373694	0.00214314	0.00205432	0.00208806	0.0016033	0.00224481	0.00215571	0.00223454
241	D-Glyceric acid	653.672	11.0992	67	147	0.0011559	0.000904121	0.000856107	0.00326282	0.00193068	0.00274695	0.00226699	0.000925211	2.51136e-09	0.000813573	0.00118533	0.00125081	0.00286975	0.00297023	0.00348099	0.00273429	0.00174122	0.00105709	0.000832232	0.00136498	0.00164745	0.00376071	0.00278225	0.00300263	0.00173847	0.00233199	0.00189189	0.00190758	0.000826967	0.00104336	0.00134285	0.00294128	0.00488983	0.00206981	0.00199852	0.000978882	0.00105432	0.00134478	0.00102059	0.00172407	0.0024916	0.00315945	0.00194563	0.00286675
324	salicylic acid	649.509	13.627	53	240	0.000425894	0.000313813	0.000315169	0.000320965	0.000252372	0.000418117	0.000424878	0.000507944	0.000477279	0.000312085	2.26818e-09	0.000178597	0.000343175	0.000342187	0.000317817	2.16611e-09	0.000412879	0.000492807	0.000375529	0.000261142	0.000570124	2.39395e-09	0.000365911	0.000312016	0.000432355	0.000298273	0.00053142	0.000333435	0.000498897	0.000272361	0.00024439	0.000406156	0.000210776	0.0001802	0.000276316	0.000405966	0.000282514	0.000261026	0.000415254	0.000252001	2.14782e-09	0.00019177	0.000332465	0.000408374
521	Indolelactate 2	641.773	20.3887	22	202	0.000271675	2.18258e-09	1.97634e-09	2.04572e-09	0.000599345	2.07857e-09	0.000217364	2.58488e-09	2.51136e-09	2.09221e-09	2.26818e-09	2.15409e-09	2.25289e-09	1.99155e-09	2.15199e-09	2.16611e-09	1.73462e-09	2.06099e-09	1.94131e-09	0.000327559	2.38097e-09	0.000554745	0.00025266	2.19456e-09	0.000511482	2.42005e-09	2.13735e-09	0.000101292	0.000333016	2.58046e-09	0.000299136	0.000415129	2.06757e-09	0.000363757	1.92833e-09	0.000292567	2.31912e-09	2.437e-09	2.23537e-09	0.000234835	2.14782e-09	2.2273e-09	2.22513e-09	2.18971e-09
262	3-Cyanoalanine	640.853	11.6726	68	141	0.00252973	0.00172135	0.0019146	0.00177395	0.000951328	0.00077847	0.00101861	0.00417004	0.00277289	0.00313779	0.00234899	0.00142564	0.00172514	0.00118217	0.000747849	0.000972619	0.000845071	2.06099e-09	1.94131e-09	0.00204979	0.00336344	0.00215854	0.00170054	0.00121325	0.00107975	0.000794713	0.000868673	0.00160166	0.00244813	0.00326297	0.00143387	0.00111359	0.00102666	0.000605939	0.000792902	0.00289178	0.00247031	0.00136267	0.00147063	0.00147077	0.00180006	0.00122839	0.00148907	0.000940488
281	Phenylpropanoate	626.463	12.3438	67	104	0.00517946	0.00699987	0.00681229	0.00483054	0.00579788	0.00698694	0.00500593	0.00376621	0.00310722	0.00183257	0.0034649	0.00181216	2.25289e-09	0.00313755	0.00130951	0.00403865	0.00169384	0.00531432	0.00420309	0.0045658	0.00504132	0.00441895	0.00869541	0.00360993	0.0064476	0.00276089	0.00620121	0.00433459	0.00670841	0.00485072	0.00686768	0.00608945	0.00531226	0.00493701	0.00717043	0.00330916	0.00280731	0.00164775	0.00366707	0.00339217	0.00182894	0.00128833	0.00266029	0.00405
151	beta-Alanine 1	619.317	9.20053	60	102	0.00119197	0.00114043	0.00136176	0.00161817	0.00191545	0.000694346	0.00101946	2.58488e-09	2.51136e-09	0.00208612	2.26818e-09	0.000988708	0.000949053	0.00219951	0.00119627	0.000744905	1.73462e-09	0.00131486	0.00224211	0.0012229	0.00171792	0.00139143	0.00268929	0.00284673	0.00127114	0.00118712	0.00188945	0.00129182	0.000816983	0.000984915	0.00149576	0.00186941	0.00200714	0.000770622	0.000824786	0.00131918	0.00100838	0.000900722	0.000853318	0.000803728	0.00287861	0.00086588	0.00150898	0.00150429
560	Dioctyl phthalate	612.136	23.4441	22	149	2.27105e-09	2.18258e-09	1.97634e-09	2.04572e-09	1.99459e-09	0.000856998	0.000468515	2.58488e-09	2.51136e-09	2.09221e-09	2.26818e-09	0.000622569	2.25289e-09	1.99155e-09	2.15199e-09	2.16611e-09	0.000690221	2.06099e-09	0.000410691	2.12941e-09	2.38097e-09	2.39395e-09	0.000858238	0.000865604	1.99559e-09	2.42005e-09	2.13735e-09	0.000176773	2.41762e-09	2.58046e-09	2.14468e-09	2.04576e-09	0.00103752	2.34008e-09	0.000938772	2.17434e-09	2.31912e-09	2.437e-09	0.000875318	2.01318e-09	2.14782e-09	2.2273e-09	0.00134159	2.18971e-09
487	conduritol b epoxide 2	612.118	18.34	68	217	0.00567875	0.00619182	0.00590079	0.00893581	0.0147228	0.0105026	0.0132724	0.00226428	0.00307663	0.00371061	0.00608137	0.00764379	0.00649809	0.0128713	0.00980903	0.0143639	0.00908818	0.00120761	0.0039071	0.0047767	0.00469399	0.00481808	0.00982815	0.00839177	0.0115835	0.0130401	0.0123707	0.00797147	0.00203445	0.00288183	0.0027822	0.00625927	0.00867785	0.00683144	0.00894413	0.00132539	0.00143421	0.00439883	0.00555296	0.00668683	0.00400415	0.00629172	0.00579804	0.00600773
206	thymidine 2	612.095	10.3924	42	155	0.000645634	2.18258e-09	0.000820262	2.04572e-09	1.99459e-09	2.07857e-09	2.15966e-09	0.000394638	0.000352924	2.09221e-09	2.26818e-09	0.000453007	0.000754048	0.00169233	2.15199e-09	0.000811685	0.000634875	2.06099e-09	1.94131e-09	2.12941e-09	2.38097e-09	0.0014834	0.00111099	0.00162335	0.00179234	0.001597	0.00167682	0.000586791	2.41762e-09	0.000248131	0.000465954	0.00234235	0.00181121	2.34008e-09	0.00114558	2.17434e-09	0.000305175	2.437e-09	2.23537e-09	0.00116493	2.14782e-09	0.00067293	0.000622116	2.18971e-09
123	p-cresol	600.691	8.68692	68	165	0.0149772	0.0192386	0.0094219	0.00884362	0.00841314	0.00868949	0.0083043	0.00398015	2.51136e-09	0.0123494	0.0193345	0.00836313	0.00909106	0.00798343	0.00718195	0.0192474	0.00778693	0.0166304	0.0162719	0.0123525	0.0173912	0.00943423	0.0157913	0.00997891	0.0133374	0.0165257	0.0178542	0.0118064	0.0197832	0.0105623	0.00947846	0.00984813	0.00868253	0.00860527	0.00835962	0.0112299	0.0150061	0.00886752	0.0230681	0.0218084	0.00844756	0.00815207	0.0021786	0.0199519
178	4-Hydroxybutyrate	599.5	9.7104	68	147	0.0154992	0.0221172	0.0168593	0.0163494	0.0227579	0.0196137	0.0133216	0.0139841	0.0192977	0.0163666	0.016373	0.00804247	0.0124178	0.0106529	0.0201439	0.0186721	0.0072735	0.0167644	1.94131e-09	0.0194531	0.0179565	0.0124144	0.0283477	0.0292122	0.0260295	2.42005e-09	2.13735e-09	0.0155526	0.0215254	0.0115501	0.0168443	0.0201154	0.0164802	0.0135034	0.0199241	0.00916492	0.0117432	0.00810267	0.0150687	0.0167279	0.0147541	0.0212883	0.0138579	0.0242184
259	cycloleucine 1	597.309	11.6045	68	156	0.00131523	0.000963919	0.00109221	0.00101852	0.000829609	0.000947537	0.00082926	0.000795815	0.00102965	0.00113992	0.000756182	0.000639199	0.000892452	0.0010616	0.000922134	0.000993662	0.00063663	0.00126879	0.00107773	0.000853976	0.000897379	0.000877667	0.000851129	0.000840948	0.000797418	0.000875542	0.00096138	0.000932055	0.0010838	0.000932959	0.000842595	0.000926708	0.00123645	0.00114677	0.000988329	0.000770246	0.000907559	0.00068309	0.00083234	0.000751123	0.00134224	0.000904359	0.000856928	0.00127389
576	Monostearin	594	25.1765	20	399	2.27105e-09	2.18258e-09	1.97634e-09	2.04572e-09	0.00024248	0.000311989	0.000338535	2.58488e-09	2.51136e-09	2.09221e-09	2.26818e-09	2.15409e-09	2.25289e-09	0.000206116	0.000270548	0.000368603	1.73462e-09	2.06099e-09	1.94131e-09	2.12941e-09	2.38097e-09	2.39395e-09	0.000204361	0.000158725	0.000338871	0.000217867	0.000503509	0.000117098	2.41762e-09	2.58046e-09	2.14468e-09	2.04576e-09	2.06757e-09	2.34008e-09	1.92833e-09	2.17434e-09	2.31912e-09	2.437e-09	2.23537e-09	2.01318e-09	2.14782e-09	2.2273e-09	2.22513e-09	0.000514823
407	beta-Glycerophosphoric acid	590.88	15.9172	25	243	2.27105e-09	2.18258e-09	1.97634e-09	2.04572e-09	0.000197279	0.000331568	2.15966e-09	2.58488e-09	2.51136e-09	2.09221e-09	2.26818e-09	2.15409e-09	2.25289e-09	0.000362381	0.000239285	0.000416328	1.73462e-09	2.06099e-09	1.94131e-09	2.12941e-09	2.38097e-09	2.39395e-09	2.49531e-09	2.19456e-09	0.000281811	0.000536252	0.000445534	0.000104092	2.41762e-09	2.58046e-09	2.14468e-09	0.000287851	0.000644043	0.000279195	0.000248155	2.17434e-09	2.31912e-09	2.437e-09	0.000273829	0.000452833	2.14782e-09	2.2273e-09	2.22513e-09	0.000473454
554	D-erythro-sphingosine 1	589.763	22.7632	38	204	2.27105e-09	2.18258e-09	1.97634e-09	0.000732699	0.00134645	0.000927299	0.000982727	2.58488e-09	2.51136e-09	2.09221e-09	2.26818e-09	0.00046594	0.000490778	0.00124475	0.00112198	0.00136159	0.000865345	2.06099e-09	1.94131e-09	2.12941e-09	2.38097e-09	2.39395e-09	0.00092137	0.000588151	0.00100052	0.0011522	0.00113634	0.000531043	2.41762e-09	2.58046e-09	2.14468e-09	0.000783526	0.000811095	0.00071201	0.00063851	2.17434e-09	2.31912e-09	0.000265247	2.23537e-09	0.000507234	2.14782e-09	0.000863256	0.000966219	0.000701279
429	glutamine 1	589.672	16.4605	67	156	0.0167344	0.0180602	0.0155046	0.0274206	0.0260845	0.0258568	0.0273164	0.00920865	0.0126525	0.0173602	0.0208312	0.0145666	0.0149656	0.0162903	0.0119677	0.0272597	0.016815	0.014238	0.016983	0.0201402	0.0260704	0.0180417	0.0259384	0.0269788	0.0269412	0.0172939	0.0203335	0.0196983	0.0111399	0.0161696	0.0088294	0.0147281	0.0253403	0.0161083	0.0289781	0.00951592	0.0101896	0.0125704	0.024634	0.0187341	0.0198921	0.0137978	0.0117702	0.0150865
457	panthenol 1	585.1	17.3512	60	105	0.00892244	0.00842137	0.00474835	0.0132633	0.0143856	0.00844657	0.0117996	2.58488e-09	0.00185987	2.09221e-09	0.00355916	0.00173921	2.25289e-09	0.00555308	0.00508715	2.16611e-09	0.00165786	0.000866616	0.00358728	0.00444912	0.00372245	0.00231247	0.0123849	0.0106684	0.0185046	0.0129967	0.019812	0.00662031	0.00396735	2.58046e-09	0.00387035	0.0132943	0.0175158	0.0176355	0.0105497	2.76992e-05	1.32763e-05	0.00107113	0.00477191	0.00560795	2.14782e-09	0.00301312	0.00281287	0.0125622
463	galactose 1	579.955	17.5585	66	157	0.00201073	0.00205055	0.00202551	0.00241825	0.00334653	0.00254785	0.00188646	0.00242456	0.00225061	0.00266018	0.00315244	0.00264637	0.00262934	1.99155e-09	0.00247231	0.0033404	0.00176762	0.00108817	0.00220581	0.00199343	0.001771	0.0021297	0.00296727	0.00302719	0.00241701	0.00257554	0.00239776	0.0023038	0.00145352	0.00191014	0.0012527	0.001574	0.00196075	0.00149943	0.0022232	0.00150229	0.00103873	0.0024513	0.00236736	0.00196164	0.00224457	0.00228531	0.00226539	0.00176707
508	Allantoic acid 3	575.367	19.5175	60	259	0.001773	0.0012987	0.00182587	0.0018986	0.00243266	0.00107118	0.00169592	0.000588358	0.00152198	0.000698397	0.00118294	2.15409e-09	0.000964053	0.00195385	0.000908277	0.0021579	0.000375135	0.000499783	0.00141539	0.001185	0.0015276	0.000680191	0.00162921	0.00140003	0.00204988	0.00210005	0.00357488	0.00142255	0.000584293	0.00057494	0.00115499	0.00143789	0.00216085	0.00180536	0.00149325	2.17434e-09	2.31912e-09	0.000275155	0.00139777	0.00145817	0.000779753	0.000843372	0.000791121	0.00248586
552	Arachidic acid	574.5	22.6704	40	117	0.000379336	0.000541615	0.000547404	2.04572e-09	1.99459e-09	2.07857e-09	2.15966e-09	0.000816828	0.000547275	0.000469884	0.000539758	2.15409e-09	2.25289e-09	1.99155e-09	2.15199e-09	2.16611e-09	1.73462e-09	2.06099e-09	0.000690201	0.000617177	0.000708588	2.39395e-09	2.49531e-09	2.19456e-09	1.99559e-09	2.42005e-09	2.13735e-09	0.000216967	0.0011049	0.000938021	0.000757143	2.04576e-09	2.06757e-09	2.34008e-09	1.92833e-09	0.00114832	0.00101753	0.000439374	0.0004603	0.000538233	2.14782e-09	2.2273e-09	2.22513e-09	0.000569035
409	ribitol	565.618	15.9294	68	305	0.00138401	0.00117617	0.00152371	0.00188949	0.00116726	0.00143259	0.00132585	0.00300774	0.00205231	0.00186836	0.00165247	0.00144843	0.00259086	0.00162103	0.00116679	0.00119542	0.00177059	2.06099e-09	0.00187905	0.00146174	0.0025453	2.39395e-09	0.00228438	0.00171013	0.00102236	0.00145273	0.000924721	0.00153902	0.00176817	0.00229455	0.00137979	0.00135166	0.00141186	0.00105225	0.00107915	2.17434e-09	0.00323438	0.00165133	0.00103582	0.00113477	0.00264293	0.00214284	0.00187876	0.00133838
571	prostaglandin A2 3	564.467	24.6164	15	105	2.27105e-09	2.18258e-09	1.97634e-09	2.04572e-09	1.99459e-09	2.07857e-09	2.15966e-09	2.58488e-09	2.51136e-09	2.09221e-09	2.26818e-09	2.15409e-09	2.25289e-09	1.99155e-09	2.15199e-09	2.16611e-09	1.73462e-09	2.06099e-09	1.94131e-09	0.000820101	0.000698829	0.000833388	0.00173489	0.00114199	0.0011432	2.42005e-09	0.00113323	0.000277988	2.41762e-09	2.58046e-09	2.14468e-09	2.04576e-09	2.06757e-09	2.34008e-09	1.92833e-09	2.17434e-09	2.31912e-09	2.437e-09	2.23537e-09	2.01318e-09	2.14782e-09	2.2273e-09	2.22513e-09	2.18971e-09
579	3beta-Hydroxy-5beta-pregnane-20-one	560.475	25.3339	40	145	0.000400065	0.000690796	0.000166109	2.04572e-09	0.000155113	2.07857e-09	0.000150163	0.000327724	2.51136e-09	2.09221e-09	0.000681503	2.15409e-09	2.25289e-09	1.99155e-09	2.15199e-09	2.16611e-09	1.73462e-09	0.000852722	0.000674431	0.000289622	0.00066975	0.000298471	2.49531e-09	0.000397028	1.99559e-09	2.42005e-09	2.13735e-09	0.000213094	0.00105737	2.58046e-09	0.00059484	0.00047923	0.000396261	0.000133025	0.000201655	0.00056532	2.31912e-09	2.437e-09	0.000361383	0.000210694	2.14782e-09	2.2273e-09	2.22513e-09	0.000397924
498	gluconic acid 1	557.122	18.7568	41	292	2.27105e-09	0.000368563	0.00028932	0.00021425	1.99459e-09	0.000216159	0.000154471	0.000376839	0.000165028	0.000313149	2.26818e-09	0.000292722	2.25289e-09	0.000232471	2.15199e-09	0.000250879	0.000254028	0.000146564	0.00039206	0.000309946	0.000238496	0.000397159	0.00022861	0.000350204	1.99559e-09	0.000155872	0.000154021	0.000203734	0.000212664	0.000226925	2.14468e-09	2.04576e-09	0.000369937	0.000108944	0.00026458	0.000191606	2.31912e-09	2.437e-09	2.23537e-09	0.000167138	2.14782e-09	2.2273e-09	0.000209331	2.18971e-09
255	3-Hydroxynorvaline 1	556.765	11.5264	68	147	0.108112	0.0779527	1.97634e-09	0.0728364	0.087604	0.0857656	0.0890056	0.0625733	0.0682997	0.102479	0.0835258	0.132878	0.064794	0.112264	0.104796	0.113099	1.73462e-09	0.0608305	0.08854	0.0976838	0.0856572	0.0835771	0.122013	0.0637051	0.0915697	0.11505	0.103349	0.0843689	0.0763587	0.0910757	2.14468e-09	0.100428	0.0776859	0.0869134	0.0624537	0.0698776	0.0971476	0.113987	0.0665037	0.130266	0.0760868	0.131005	0.10367	0.106665
596	Ergosterol	556.292	28.622	65	253	0.000792771	0.000709404	0.000312087	0.000495721	0.00140138	0.00152206	0.00108452	2.58488e-09	0.000717852	0.000323356	0.000952325	0.000940542	0.00103377	0.00203021	0.00124329	0.00152287	0.000880829	2.06099e-09	0.00104581	0.00067024	0.00056021	0.00105618	0.00130391	0.00115505	0.00184013	0.00159714	0.000907231	0.000966626	0.000422775	0.000301038	0.000415754	0.00157351	0.0012485	0.00121632	0.000755292	0.000244991	0.000283717	0.000699877	0.00084708	0.00116928	0.000666126	0.000884547	0.000500693	2.18971e-09
298	Bis2-hydroxypropylamine 1	553.764	12.9446	55	232	0.000527767	0.00046745	0.000424124	0.000508862	0.000469461	0.000344684	0.000518113	0.000249234	2.51136e-09	0.000634302	0.000491446	0.000452391	0.000339977	0.000474768	0.000527014	0.000772559	1.73462e-09	2.06099e-09	0.000519257	0.000761132	0.000603294	0.000473253	0.000529305	0.000456767	0.000626715	0.000622756	0.000761083	0.000465027	2.41762e-09	0.000515147	0.000566754	0.000479029	0.000542073	0.00037723	0.000411286	0.000246683	2.31912e-09	2.437e-09	0.000364759	0.00054429	0.000377303	2.2273e-09	0.000374232	0.00046072
565	1-Monopalmitin	549.485	23.7693	33	371	0.00023579	2.18258e-09	1.97634e-09	0.000297782	1.99459e-09	0.000278477	0.000232167	2.58488e-09	2.51136e-09	2.09221e-09	2.26818e-09	2.15409e-09	2.25289e-09	0.000352279	0.000222976	0.000366958	1.73462e-09	2.06099e-09	1.94131e-09	2.12941e-09	0.000273658	2.39395e-09	0.000330728	0.000265721	0.00026162	0.000339469	0.000306472	0.000139412	2.41762e-09	2.58046e-09	2.14468e-09	0.000186962	0.000281509	2.34008e-09	0.000261884	2.17434e-09	2.31912e-09	2.437e-09	2.23537e-09	0.000293023	2.14782e-09	2.2273e-09	0.000292336	0.000209618
163	Methylmalonic acid	539.174	9.39362	23	103	2.27105e-09	2.18258e-09	1.97634e-09	2.04572e-09	1.99459e-09	2.07857e-09	2.15966e-09	2.58488e-09	2.51136e-09	2.09221e-09	2.26818e-09	2.15409e-09	2.25289e-09	1.99155e-09	2.15199e-09	2.16611e-09	1.73462e-09	2.06099e-09	1.94131e-09	2.12941e-09	2.38097e-09	2.39395e-09	0.000935203	2.19456e-09	1.99559e-09	2.42005e-09	2.13735e-09	3.46392e-05	2.41762e-09	2.58046e-09	2.14468e-09	0.000810716	0.000644378	0.000499421	0.000485753	0.00115283	0.00127325	0.00161252	0.0013797	0.00141515	0.000997729	0.000728077	0.000610668	0.000848565
383	lauric acid	536.015	15.1636	65	117	0.000676759	0.000861641	0.000749317	0.000932546	0.000783984	0.00100451	0.000640345	0.00106494	0.000610082	0.000823154	0.000654704	0.000569074	0.000831543	0.000765595	0.000816478	0.000776792	0.000601147	0.00128847	1.94131e-09	0.000731963	0.00103837	0.000820347	0.00110197	0.000558428	0.000637822	2.42005e-09	0.000856705	0.000748025	0.00109124	0.000837309	2.14468e-09	0.000823473	0.000892594	0.000564798	0.000600617	2.17434e-09	0.00120216	0.000976505	0.000690125	0.00105437	0.00116406	0.000726613	0.000869816	0.00100808
180	2-Butyne-1,4-diol	532.515	9.81838	68	131	0.00167261	0.00333191	0.00287101	0.00281279	0.00260228	0.00242947	0.00185529	0.00377202	0.00488533	0.00472168	0.00471904	0.00340838	0.00351857	0.00361857	0.00480966	0.00470966	0.0033516	0.00401159	0.00307819	0.0022541	0.00296473	0.00275315	0.00304788	0.00355426	0.0029136	0.0036372	0.00365684	0.00336894	0.00259075	0.00121269	0.00230762	0.0024841	0.00278503	0.00144518	0.00202608	0.00339856	0.00289592	0.00261161	0.00391844	0.00422375	0.0034828	0.00402107	0.00305695	0.00497191
556	uridine 1	530.556	22.9088	27	204	0.000323956	2.18258e-09	1.97634e-09	0.000657397	1.99459e-09	2.07857e-09	2.15966e-09	0.000588614	2.51136e-09	2.09221e-09	2.26818e-09	2.15409e-09	0.000284977	1.99155e-09	2.15199e-09	2.16611e-09	1.73462e-09	2.06099e-09	0.000194143	2.12941e-09	2.38097e-09	0.000478281	0.00060508	0.000463221	1.99559e-09	2.42005e-09	2.13735e-09	0.000133174	2.41762e-09	0.000250669	2.14468e-09	0.000414338	0.000375487	2.34008e-09	1.92833e-09	0.000245943	0.000262239	2.437e-09	0.000314751	0.000249366	0.000434703	2.2273e-09	0.000381583	2.18971e-09
285	beta-Alanine 3	523.426	12.463	68	174	0.00237064	0.00229366	0.00239222	0.00226133	1.99459e-09	0.00217442	0.00259012	0.00264722	0.00277968	0.00220949	0.00240473	0.00259366	0.00226782	0.00256814	0.00245091	0.00272562	1.73462e-09	2.06099e-09	0.00222676	0.00230295	0.00246395	0.00196247	0.00258542	0.00228352	0.00232577	0.00292407	0.00245128	0.00215762	0.00247299	0.00290349	0.00230853	0.00239351	0.00239559	0.00227426	0.0021215	0.00274971	0.00282107	0.00244679	0.00241658	0.00229098	0.00197273	0.00213681	0.00206225	0.00250979
421	ornithine 1	512.328	16.2661	61	174	0.000888427	0.000948953	0.00111496	0.00122249	1.99459e-09	0.00109523	0.00162928	0.00116762	0.000896154	0.00098891	0.00127331	0.00116439	0.00110775	0.00141109	0.00173631	0.00150177	0.00103596	0.00119117	0.000833098	0.000978522	0.00124979	0.000699818	0.00124513	0.000881306	0.000921053	0.00141525	0.00169904	0.0011221	0.00064494	0.000950869	0.000649407	0.000857971	0.000970916	2.34008e-09	0.000615415	0.000817627	0.000543479	0.000975035	0.000597254	0.000887131	2.14782e-09	0.000828967	0.00065	2.18971e-09
251	fumaric acid	509.34	11.3977	53	245	0.000353666	0.000394599	1.97634e-09	2.04572e-09	0.000371277	0.000349483	0.000437084	2.58488e-09	0.000417622	0.000379666	0.000385915	2.15409e-09	0.000299124	0.000408995	0.000318252	0.000533485	1.73462e-09	0.00045189	0.00028324	0.000335996	0.000376786	2.39395e-09	0.000332026	0.000456581	0.000293531	0.000385977	2.13735e-09	0.000280193	2.41762e-09	0.000392747	0.000374431	0.000335431	0.000466789	0.000319165	0.000224146	0.000395559	0.000434236	0.000598384	0.000377856	2.01318e-09	0.000311485	0.000405642	0.000398234	0.000434637
98	2-keto-isovaleric acid 1	506.862	7.98971	29	89	2.27105e-09	0.00100252	1.97634e-09	2.04572e-09	1.99459e-09	2.07857e-09	2.15966e-09	0.00156603	0.00102255	0.000795487	2.26818e-09	2.15409e-09	0.000942186	1.99155e-09	2.15199e-09	0.00199889	0.000740925	0.000841888	1.94131e-09	2.12941e-09	2.38097e-09	2.39395e-09	2.49531e-09	0.000891907	1.99559e-09	0.00131541	2.13735e-09	0.000411771	0.00185894	2.58046e-09	0.00071694	0.00174656	0.00145809	0.00124524	1.92833e-09	0.00189273	0.00128243	2.437e-09	0.00232852	0.00196192	2.14782e-09	2.2273e-09	2.22513e-09	0.00212533
302	Maleamate 3	505.524	13.1135	63	147	0.00236807	0.00142775	0.00307495	0.00210332	0.00183962	0.00214426	0.00209318	0.00145333	0.00160787	0.00284709	0.00203989	0.00343131	0.0017503	0.00329121	0.00246142	0.00260559	0.00317845	0.00127687	0.00192695	0.00273044	0.00193493	0.00231696	0.00351579	2.19456e-09	0.00235097	0.00287862	0.00231353	0.00225788	0.00206702	0.00261404	2.14468e-09	0.00278945	0.00225528	0.00227649	0.00167252	0.00238912	0.00332722	0.00302065	2.23537e-09	0.00306262	0.00242758	0.00401502	0.00292187	0.00300293
311	Threitol	505.16	13.3025	50	103	0.000368779	0.000350193	0.000292858	0.000476486	0.000273441	0.000311975	0.000325406	2.58488e-09	0.000525518	0.000339585	2.26818e-09	2.15409e-09	0.000363205	1.99155e-09	0.000224501	2.16611e-09	0.00025543	0.00059334	0.00037785	0.000281377	0.000350193	0.000481623	0.000565048	0.000334989	0.000331357	2.42005e-09	0.000265615	0.00028477	0.000479931	0.000370931	2.14468e-09	0.000449815	2.06757e-09	0.000379582	1.92833e-09	0.00057894	2.31912e-09	2.437e-09	2.23537e-09	0.000533358	0.000362532	0.000316634	0.000374542	0.000510704
593	3,7,12-Trihydroxycoprostane 1	501.353	27.7809	68	129	0.0582415	0.0719529	0.0373455	0.070124	0.130738	0.0932965	0.0784731	0.0192053	0.0234133	0.0202959	0.0480612	0.0240854	0.0482731	0.0896246	0.0572554	0.0865472	0.0286437	0.0375301	0.0403256	0.0414544	0.0613675	0.0550901	0.0932878	0.124399	0.139266	0.0510707	0.119502	0.064773	0.0455734	0.0210801	0.0484504	0.0886183	0.148802	0.0934871	0.0961495	0.0244945	0.0153619	0.024454	0.0509033	0.0390106	0.0358716	0.0338852	0.070754	0.125183
425	Glucose-1-phosphate	492.925	16.3884	67	217	0.00231072	0.0026984	0.0022663	0.00270882	0.00317743	0.00281308	0.00321887	0.00287534	0.00224819	0.00281963	0.00294425	0.00312209	0.00318718	0.0025029	0.0017537	0.00292184	1.73462e-09	0.00336857	0.00267415	0.00274868	0.00423198	0.00364877	0.00401266	0.00291708	0.00277826	0.00293866	0.00271547	0.00280011	0.00220616	0.0027365	2.14468e-09	0.00158124	0.00196352	0.00174091	0.00244251	0.00303774	0.00277176	0.00276827	0.00242018	0.00238007	0.00286851	0.00240468	0.00158177	0.00146397
526	Fructose 2,6-biphosphate degr prod 2	491.565	20.6983	62	202	0.00315674	0.002737	0.00233573	2.04572e-09	0.00483296	0.00423145	0.00321661	0.00300591	0.00252156	0.00280319	0.00301542	0.0029589	0.0028631	0.00302867	0.00274323	2.16611e-09	0.00313213	0.00164743	0.00249588	0.00203922	0.00344704	0.00350536	0.00326955	0.00415733	0.00405738	0.00356569	0.00426037	0.00292696	0.00213804	0.00285883	0.00194129	0.00375095	0.0047054	0.00392276	0.00339314	0.00222197	2.31912e-09	0.0025197	0.00283913	0.00263313	0.00364921	0.00314694	0.00321901	0.00375717
232	2,3-Dihydroxypyridine	490.206	10.9153	68	209	0.00270992	0.00228457	0.00227243	0.00310493	0.00295881	0.00260048	0.00328219	0.00252489	0.00324229	0.00247129	0.00267563	0.00330314	0.00336351	0.0031682	0.00310979	0.00337862	0.00237967	0.00246185	0.00212473	0.00276746	0.00262311	0.0030233	0.0036722	0.00304262	0.00290613	0.00369016	0.00334969	0.0029071	0.0026449	0.0031779	0.00258752	0.00311249	0.00317746	0.00268537	0.00245141	0.00263589	0.00286422	0.00283328	0.00252339	0.00270163	0.00305169	0.00323304	0.00296836	0.00326344
134	sulfuric acid	489.706	8.8518	68	281	0.0108166	0.0107423	0.0108408	0.0058105	0.0048403	0.00521959	0.00431439	0.0107758	0.0115221	0.00928158	0.0114405	0.0101321	0.00611053	0.00671029	0.00594933	0.00591431	0.0096077	0.0143543	0.0102998	0.0091911	0.0133488	0.00644801	0.00667132	0.00468574	0.00514745	0.00583979	0.00524883	0.00819496	0.00998618	0.0102484	0.00971589	0.00540929	0.00661583	0.00438015	0.00410471	0.0118425	0.0104063	0.00921779	0.0112916	0.0107557	0.00545892	0.00538433	0.00578895	0.00649023
74	glycolic acid 1	483.25	7.35577	68	100	0.0199985	0.0186717	0.0190107	0.0179771	0.0181509	0.0184832	0.0175959	0.00838527	0.0128357	0.0136976	0.0185849	0.0180954	0.0163047	0.0214068	0.0192244	0.0221571	1.73462e-09	0.00731238	0.0132795	0.0192323	0.0201712	0.0226253	0.0253625	0.0165196	0.0189835	0.0235797	0.0214235	0.0173729	0.0101557	0.0118344	0.020018	0.0213732	0.0219164	0.0156709	0.0133079	0.00773918	0.00917799	0.0201107	0.0165869	0.0224229	0.0198696	0.0241212	0.020842	0.0252978
371	4-Hydroxybenzoic acid	483.103	14.8824	58	229	0.000452217	0.000292245	0.000229516	0.000360617	0.000323585	0.000380631	0.00049452	0.000538264	0.000304899	0.000240925	0.000447734	2.15409e-09	0.000235027	1.99155e-09	0.000308673	0.000476768	1.73462e-09	0.000359371	0.000343357	0.000229962	0.000594675	2.39395e-09	0.000473712	2.19456e-09	0.000458554	0.000313944	0.000398892	0.000305856	0.000186288	0.00015791	0.000142638	0.00038183	0.000323767	0.000277934	1.92833e-09	0.000134024	0.000267546	0.000105436	0.000268792	7.16212e-05	0.000276313	0.000275567	0.000470896	2.18971e-09
419	Diglycerol 1	480.343	16.1917	67	205	0.00100801	0.000789139	0.000768892	0.00088088	0.000834894	0.000716085	0.000847729	0.00088344	0.000701855	0.000784872	0.00084335	0.000951663	0.000749614	0.000910733	0.000648547	0.000833115	1.73462e-09	0.000670404	0.000775044	0.000789812	0.000879162	0.000768982	0.000920222	0.000987171	0.000865018	0.000803396	0.00073989	0.000790812	0.000699782	0.000918667	0.0006893	0.000560149	0.000821607	0.000607956	0.000661914	0.000694407	0.000751961	0.000887333	0.000640995	0.000812993	0.000731981	0.000701614	0.000653858	0.000717316
293	3-Aminoisobutyric acid 1	478.279	12.8205	68	174	0.00319239	0.00301652	0.00317132	0.00373475	0.00351496	0.00341895	0.0037351	0.00298908	0.00368419	0.00309723	0.00308743	0.00345981	0.00325943	0.00397141	0.00352877	0.003936	0.00362728	0.00370961	0.00296324	0.00312453	0.00347407	0.00306957	0.0040983	0.00335247	0.00349336	0.00416432	0.00364466	0.00346366	0.00335246	0.00333707	0.00309543	0.00376158	0.00373258	0.00338086	0.00288566	0.00336763	0.00373795	0.00363888	0.00317504	0.00350698	0.00280486	0.00346503	0.00332452	0.00401343
553	DL-dihydrosphingosine 2	472.382	22.7143	34	204	0.000343857	2.18258e-09	0.000247157	0.000329526	0.000654484	0.000441958	0.000434437	2.58488e-09	2.51136e-09	2.09221e-09	2.26818e-09	0.000366255	2.25289e-09	0.000638417	0.000548276	0.000654022	0.000259553	2.06099e-09	1.94131e-09	2.12941e-09	2.38097e-09	2.39395e-09	0.000442527	0.000313881	0.000460501	0.000567032	0.000590371	0.000270084	2.41762e-09	2.58046e-09	2.14468e-09	0.00032889	0.000432604	2.34008e-09	0.000304388	2.17434e-09	2.31912e-09	0.000233308	2.23537e-09	0.00027734	2.14782e-09	0.000756377	0.000635061	0.000425347
374	creatine degr	471.214	15.0032	56	147	0.00357594	0.00396261	0.00330288	0.00420997	0.00603606	0.00285262	0.00295404	0.00108643	0.00285441	0.00165018	0.00363612	2.15409e-09	0.00231508	0.00467589	0.00235583	0.0039574	1.73462e-09	0.00324212	0.00444105	0.00292844	0.00325616	0.00133896	0.00315881	0.00383023	0.00621867	0.00413132	0.00763856	0.00331888	0.00258544	2.58046e-09	0.00286797	0.00405978	0.00575104	0.00320582	0.00336063	0.00127687	2.31912e-09	2.437e-09	0.00290965	0.00352632	2.14782e-09	0.00139409	0.00156565	0.00619963
140	Methyl Phosphate	470.017	8.9824	59	241	0.00154574	0.00129913	0.000561684	0.000748748	0.00113858	0.000859918	0.00102099	2.58488e-09	0.000926775	0.00105015	0.00132412	0.000832479	0.000902222	0.00131623	0.001041	0.00118655	0.00100101	2.06099e-09	0.000747699	0.000801884	0.00130135	2.39395e-09	0.00115516	0.000951011	0.00143496	0.00118652	0.00137706	0.000952259	0.00079227	0.000556175	0.000884096	0.00082882	0.00126565	0.000910373	0.000861597	0.000641124	0.000548258	0.000915484	0.0010932	0.000952133	0.000728991	2.2273e-09	0.000628093	0.00126565
207	O-acetylserine 2	467.4	10.4042	25	102	2.27105e-09	0.00247259	1.97634e-09	2.04572e-09	1.99459e-09	2.07857e-09	2.15966e-09	2.58488e-09	0.00161095	0.00173585	2.26818e-09	2.15409e-09	2.25289e-09	1.99155e-09	2.15199e-09	2.16611e-09	1.73462e-09	0.00176625	0.00548309	2.12941e-09	0.00243148	2.39395e-09	2.49531e-09	2.19456e-09	0.00363424	2.42005e-09	0.00697424	0.00096699	0.0022351	0.00142163	2.14468e-09	2.04576e-09	2.06757e-09	0.00124085	1.92833e-09	0.000690418	0.00093457	2.437e-09	0.00151883	2.01318e-09	2.14782e-09	0.00167563	2.22513e-09	2.18971e-09
221	succinic acid 1	462.925	10.7418	67	129	0.000914539	0.000845456	0.000925064	0.00104722	0.00113632	0.000982779	0.00124671	0.000867656	0.000984419	0.000837633	0.000961129	0.00104557	0.00100719	1.99155e-09	0.000904804	0.0011954	0.00117156	0.000933697	0.000877966	0.000879097	0.00121921	0.00107986	0.00144864	0.00082842	0.00107035	0.00114781	0.00110552	0.000987556	0.000647865	0.000799828	0.000628133	0.000837425	0.00103993	0.000600952	0.000913645	0.000781275	0.00074504	0.000988033	0.000869211	0.000920347	0.000782691	0.00111105	0.000897073	0.000634058
272	thymine	461.605	12.0544	38	255	0.000517697	2.18258e-09	0.000271952	2.04572e-09	1.99459e-09	2.07857e-09	2.15966e-09	2.58488e-09	0.000189743	0.000195655	2.26818e-09	0.000289878	2.25289e-09	1.99155e-09	2.15199e-09	2.16611e-09	0.000133586	2.06099e-09	0.000425247	0.000228724	0.000257004	0.00020942	0.000211289	2.19456e-09	1.99559e-09	2.42005e-09	2.13735e-09	0.000108527	0.000449952	0.000292668	2.14468e-09	0.000342905	2.06757e-09	0.000292859	1.92833e-09	0.000438593	0.000450647	2.437e-09	0.00037846	0.000242879	0.000177742	2.2273e-09	2.22513e-09	0.000272292
154	malonic acid 2	460.721	9.26273	68	147	0.00325651	0.00320944	0.00368341	0.00372282	0.00412182	0.002602	0.00343244	0.00360871	0.00342354	0.00348686	0.00325633	0.00259265	0.00314029	0.00336703	0.002686	0.00414486	0.00192147	2.06099e-09	1.94131e-09	0.0031811	0.00426059	0.0032925	0.00409964	0.00275813	0.00285411	0.0040101	0.00408555	0.00311844	0.00372853	0.00361234	0.00428465	0.00252633	0.00410453	0.00194308	0.00242183	0.00492525	0.00446818	0.00282073	0.00362889	0.00352631	0.00276353	0.00303723	0.00279534	0.00372058
551	D-erythro-sphingosine 2	458.904	22.5633	52	204	0.000637296	0.000487408	0.000788699	0.00121913	0.0020834	0.00176661	0.00172055	2.58488e-09	2.51136e-09	0.000390823	2.26818e-09	0.000951618	0.000960266	0.00212704	0.00188957	0.00221186	0.00155368	2.06099e-09	0.000288097	0.000434697	2.38097e-09	0.000693941	0.00165071	0.00122453	0.00169423	0.00206211	0.00191231	0.00106476	2.41762e-09	2.58046e-09	0.000473018	0.00115788	0.00129154	0.00128463	0.00121828	2.17434e-09	2.31912e-09	0.00044043	0.000420736	0.000954195	0.000589535	0.00152825	0.00156058	0.00129397
290	L-Threose 2	453.515	12.7417	68	147	0.0487092	0.0386713	0.0601096	0.0663113	0.0751485	0.0702134	0.070761	0.0164494	0.0240013	0.0338474	0.0361907	0.0502068	0.0440182	0.0900085	0.0890098	0.101421	0.0792588	0.0136796	0.0327241	0.038362	0.030442	0.0439065	0.0912898	0.0490301	0.0792578	0.101808	0.10527	0.0585224	0.0278212	0.0281677	0.0608602	0.101139	0.0875509	0.0808617	0.0539868	0.0204118	0.025187	0.03931	0.0380965	0.0776819	0.0418999	0.0979565	0.0781141	0.129294
391	Ribonic acid, gamma-lactone	447.968	15.3774	63	205	0.000376047	2.18258e-09	0.00043574	0.00048359	0.000265764	0.000345693	0.000371781	0.000394581	0.000193332	0.00025843	0.000300348	0.000352631	0.000571361	0.000555011	0.000485475	0.000616849	0.000363879	0.000597274	0.000225981	2.12941e-09	0.00057989	0.000638113	0.000642423	0.000509397	0.000410498	2.42005e-09	0.000664688	0.000394029	0.000286052	0.000320813	0.000356464	0.000488302	0.000440798	0.000325305	0.000300367	0.000332682	2.31912e-09	0.000354217	0.000388707	0.0003326	0.000391338	0.000491985	0.000471083	0.000273641
354	ornithine	446.766	14.5419	47	147	0.00103111	0.00105112	0.00112993	2.04572e-09	0.00159346	2.07857e-09	2.15966e-09	0.00125328	0.00106088	0.0009946	0.00114318	0.000852467	2.25289e-09	1.99155e-09	0.0011579	0.00169116	0.00110902	0.00180509	0.00102642	0.000919849	0.00139882	2.39395e-09	2.49531e-09	2.19456e-09	1.99559e-09	2.42005e-09	2.13735e-09	0.000711789	0.0011582	0.00110374	0.00163447	2.04576e-09	2.06757e-09	0.00121129	1.92833e-09	0.00161597	0.00143005	0.000798663	0.00126462	0.00101655	0.000733916	2.2273e-09	2.22513e-09	0.00142586
436	azelaic acid	441.667	16.7261	30	149	2.27105e-09	0.000179166	0.000178868	0.000273911	0.000296466	2.07857e-09	2.15966e-09	0.000259135	0.000327348	0.000216888	0.000136944	2.15409e-09	2.25289e-09	1.99155e-09	2.15199e-09	2.16611e-09	0.000226827	0.000244838	1.94131e-09	0.000241366	2.38097e-09	2.39395e-09	0.000359592	0.000307517	0.000273854	0.000360517	0.000236063	0.000152568	0.000220951	2.58046e-09	2.14468e-09	0.000344982	2.06757e-09	2.34008e-09	0.000152485	0.000121549	2.31912e-09	2.437e-09	0.000193287	2.01318e-09	0.000138572	2.2273e-09	2.22513e-09	0.000305142
115	Lactamide 2	439.908	8.47545	65	152	0.0031403	0.00284586	0.00276438	0.00261849	0.00237888	0.00258514	0.00289324	0.0039366	2.51136e-09	0.0030943	0.00312968	0.00309081	0.0028067	0.00295693	0.00266897	0.00318939	0.00292326	2.06099e-09	0.00325167	0.00331236	2.38097e-09	0.00293059	0.0033347	0.00277452	0.00252526	0.00315016	0.00290716	0.00263738	0.0037564	0.00439028	0.00350664	0.00275465	0.00280899	0.00380491	0.00266068	2.17434e-09	2.31912e-09	0.00349216	0.00289454	0.00306561	0.0026787	0.0029823	0.00272891	0.00303453
395	xylitol 1	437.397	15.5166	58	103	0.000455298	0.00038092	0.000415738	0.00080167	0.000452181	0.000300312	0.000491283	2.58488e-09	0.000430629	0.000579047	0.000457434	0.000479846	0.000924004	0.000658545	0.000614798	0.000472928	0.000553446	0.000815681	0.000411219	0.000442801	0.000610466	0.00117076	0.000929955	0.000581631	0.000391162	0.000394654	0.000501807	0.000545119	2.41762e-09	0.000417458	0.000303258	0.0004993	0.000441964	0.00045867	0.000448354	0.000470832	0.000546224	0.000454774	0.000460714	2.01318e-09	0.000733836	0.000802784	0.000689662	0.000556064
191	oxamic acid	432.25	10.0913	68	191	0.0767385	0.0373643	0.0261523	0.106398	0.0900189	0.0770547	0.0623862	0.0453935	0.0716101	0.0583387	0.0370293	0.0478676	0.0189034	0.0929579	0.0720769	0.106252	0.0692622	0.0755572	0.0256619	0.027051	0.0318096	0.0874677	0.0855283	0.0848273	0.0926087	0.119245	0.114462	0.068149	0.0698079	0.0416773	0.0599697	0.094803	0.124311	0.075033	0.0842424	0.0492832	0.049845	0.0443371	0.0267237	0.0539377	0.0689141	0.0678302	0.0612454	0.123589
424	Biuret 2	430.761	16.3745	67	171	0.0040771	0.00385654	0.00492346	0.00362788	0.00206961	0.00157541	0.00167947	0.00635781	0.00774127	0.00544188	0.0044008	0.00157101	0.00350978	0.00217216	0.00173547	0.00189944	1.73462e-09	0.00734923	0.00732766	0.00421984	0.0073837	0.00515912	0.00349276	0.00241261	0.00176682	0.0021627	0.00255682	0.00372112	0.00722953	0.00519943	0.00516848	0.00275311	0.00244843	0.00191363	0.00158566	0.00596485	0.00512816	0.00206517	0.00385345	0.00390361	0.00398323	0.00309362	0.00265583	0.00363342
449	Tagatose 1	429.897	17.1692	58	217	0.000674262	2.18258e-09	0.00119978	0.00141654	0.00122463	0.000874634	0.00152804	0.000789115	2.51136e-09	0.00120791	0.000898248	0.00171111	0.00203016	0.00152213	0.00135621	2.16611e-09	1.73462e-09	0.000694308	0.00082258	2.12941e-09	0.00107049	0.00112771	0.00147051	0.000816184	0.00096538	0.00147219	0.00084822	0.000952606	0.00050548	0.00134884	2.14468e-09	0.00054786	0.00158055	0.000345022	0.00121021	0.00103929	0.000640309	0.000867581	0.000597058	0.00068618	0.00122962	0.000605023	0.000886098	0.000781653
476	mannitol	427.535	17.9984	43	132	2.27105e-09	0.00182164	0.0003768	0.00224784	1.99459e-09	0.00116361	0.00235724	2.58488e-09	2.51136e-09	0.00232543	0.000241994	2.15409e-09	2.25289e-09	1.99155e-09	2.15199e-09	2.16611e-09	0.00137	0.00143482	6.6356e-05	0.000180036	2.38097e-09	0.00149083	2.49531e-09	0.000138969	1.99559e-09	0.00134034	2.13735e-09	0.000613183	0.00137542	2.58046e-09	0.00135798	2.04576e-09	2.06757e-09	0.000754499	1.92833e-09	0.00133332	0.00113308	2.437e-09	0.001295	0.000398548	0.00130296	0.0011048	0.00106906	2.18971e-09
359	Digitoxose 2	422.206	14.6092	68	204	0.000987416	0.000950393	0.000959695	0.00163753	0.00101458	0.000877031	0.00103944	0.00161497	0.00121513	0.00117002	0.00105007	0.0010055	0.00210747	0.0011801	0.000859915	0.00097013	0.0013377	0.00204666	0.00107427	0.00103674	0.00153295	2.39395e-09	0.00204233	0.00158753	0.000888668	0.00104684	0.000936873	0.00119148	0.00135209	0.00134093	0.000740149	0.00122687	0.00112641	0.00095094	0.000955047	0.00196606	0.00160746	0.00121997	0.000740868	0.000751263	0.00192672	0.00170465	0.00119434	0.000990178
583	ADRENOSTERONE 2	421.667	25.9955	45	105	0.000654371	0.00103539	0.000409845	0.00025364	0.000409491	0.00025865	2.15966e-09	0.0004479	2.51136e-09	2.09221e-09	0.00067941	2.15409e-09	2.25289e-09	1.99155e-09	2.15199e-09	2.16611e-09	1.73462e-09	0.000901535	0.000660022	0.000301688	0.000979961	0.000504737	0.00050977	0.000556971	0.000382996	2.42005e-09	0.000236275	0.000340099	0.00121347	0.000489374	0.001161	0.000497667	0.000480065	2.34008e-09	0.000243145	0.000681658	2.31912e-09	2.437e-09	0.000618858	0.00033405	2.14782e-09	2.2273e-09	0.000405891	0.000512644
490	D-galacturonic acid 2	419.746	18.4125	67	218	0.000516796	0.000616532	0.000658136	0.000613834	0.00060056	0.000821802	0.000494615	0.000407303	0.000559987	0.000577291	0.000536938	0.000500246	0.000535861	0.00077687	0.00050841	0.00064517	0.000541771	0.0003693	0.000470959	0.000543066	0.000642257	0.000526897	0.00055015	2.19456e-09	0.000700924	0.000786442	0.000662987	0.000561671	0.000460115	0.000393991	0.000406453	0.00055012	0.000675887	0.000655661	0.000718469	0.00030954	0.000319148	0.000494666	0.000518219	0.000501096	0.000505282	0.00054284	0.000524129	0.0006275
234	catechol	412.429	10.9604	28	254	0.000372387	2.18258e-09	1.97634e-09	0.000277424	1.99459e-09	2.07857e-09	2.15966e-09	2.58488e-09	0.000367463	2.09221e-09	0.000231714	0.000191842	2.25289e-09	1.99155e-09	2.15199e-09	2.16611e-09	1.73462e-09	0.000624444	0.000320349	0.000331297	0.00017992	2.39395e-09	2.49531e-09	2.19456e-09	0.000234206	0.00032638	0.000398827	0.000142825	0.000403404	0.000487581	0.000215593	2.04576e-09	2.06757e-09	2.34008e-09	1.92833e-09	0.000440111	0.000487078	2.437e-09	2.23537e-09	0.000117826	2.14782e-09	2.2273e-09	2.22513e-09	2.18971e-09
509	N-Acetyl-beta-D-mannosamine 3	411.922	19.5883	64	202	0.000581005	0.000799862	0.000931759	0.000992958	0.000244634	0.00143881	0.000731293	0.000836626	0.00167029	0.000476594	0.00100947	0.000517228	0.000826241	0.00116095	0.000502441	0.00174328	0.000588391	0.000705893	0.00125817	0.00171319	0.00107362	0.00118929	0.000951641	0.00172563	0.00150928	0.000635776	0.000532458	0.000975807	0.0006684	0.000611949	0.000996502	0.00109389	0.00108308	0.000482829	0.00171048	0.000619118	0.000577733	0.000466894	0.000893476	0.00104786	0.000672426	0.000628994	0.00103854	2.18971e-09
499	Saccharic acid	406.574	18.811	68	293	0.00167703	0.00184053	0.00177734	2.04572e-09	0.00208805	0.00144339	0.00167544	0.00130263	0.00165673	0.00118918	0.00145071	0.00119684	0.0018195	0.00188685	0.00211707	0.00193039	0.0016221	0.0015162	0.00138235	0.00109152	0.00170676	0.00195444	0.00235945	0.00155433	0.00121027	0.00210955	0.0014886	0.00159434	0.00133007	0.00132035	0.0014	0.00200993	0.00195688	0.00164167	0.0019834	0.00177202	0.00156425	0.00151972	0.00154903	0.00129385	0.00154407	0.00154411	0.0016133	0.00186651
372	3-Ureidopropionate 1	404.529	14.9076	68	171	0.00741972	0.00637953	0.00912142	0.00890613	0.0108307	0.0100845	0.00923713	0.00291861	0.0046338	0.00652082	0.00740734	0.00941821	0.00536399	0.0137856	0.0113379	0.015181	0.0101623	0.00251375	0.0063762	0.00797473	0.00574115	0.00561371	0.0132868	0.00720881	0.0126211	0.0154601	0.0134608	0.00885058	0.00448373	0.0042968	0.00837236	0.0107241	0.0108031	0.00886272	0.00836157	0.00282614	0.00410229	0.00675445	0.00608199	0.0130203	0.00663989	0.0126715	0.0086561	0.0124882
141	alpha-ketoisocaproic acid 2	402.941	8.99385	68	89	0.00264515	0.00248675	0.00166379	0.00165853	0.00272973	0.00171487	0.00200256	0.00225817	0.00282631	0.00165228	0.00243921	0.00181433	0.00155597	0.00279252	0.00162549	0.00307189	0.00139619	0.00223705	0.00197706	0.00212136	0.00252862	0.00151452	0.00262434	0.00196543	0.00181418	0.00236145	0.00236974	0.0021425	0.00201475	0.00144463	0.00148457	0.0020715	0.00194975	0.00134344	0.00126603	0.00210119	0.00133875	0.00147088	0.00252739	0.00229776	0.00150751	0.00114246	0.00179019	0.00308738
							shan
[truncated: 12 more columns]
