# Supplementary material for: Arteriovenous blood metabolomics: An efficient method to determine the key metabolic pathway for milk synthesis in the intra-mammary gland
Source: Sci Rep. 2018 Apr 4;8:5598. doi: 10.1038/s41598-018-23953-8 (PMC5884783; doi:10.1038/s41598-018-23953-8)
Supplement: Supplementary file 3 — Supplemental Dataset 2 [file 41598_2018_23953_MOESM3_ESM.xls]

## Sheet: Sheet1
Peak	CS1	CS5	CS6	CS10	CS11	CS13	CS15	AH17	AH18	AH19	AH21	AH22	AH23	AH24	AH26	AH27	AH30	RS45	RS46	RS47	RS48	RS51	RS52	RS53	RS55	RS56	RS58
ornithine 2	-0.0218531	0.0162266	0.0204607	0.0208293	0.0125544	0.0166362	0.0150062	0.0108287	0.0171204	0.021494	0.00833773	0.0226934	0.0164322	0.0147162	0.0168293	0.015282	0.00979476	0.0159489	0.0234171	0.0070968	0.0182524	0.0147843	0.0190295	0.0175738	0.0187908	0.0193519	0.0133654
glucose 2	0.159887	0.0860164	0.0425693	0.126735	0.0400534	0.0503967	0.0733082	0.109085	0.00248579	0.0787501	0.0577526	0.11	0.0445685	0.0912001	0.0633995	0.0625137	0.0871213	0.0751768	-0.0609586	0.0762467	0.0617277	0.125773	0.0899237	0.128082	0.095065	0.104311	0.0919231
D-Talose 1	0.0043048	0.00269139	0.0055248	0.00500796	0.002022	0.00128931	0.000569564	5.45017e-05	-0.00157585	0.0086656	-0.0278877	0.00527877	-0.000458684	0.00582821	-3.65776e-10	0.00089528	-0.00199851	0.00258887	0.000684455	0.00317853	-0.000311409	0.00930928	0.00354285	0.000850982	0.00465245	0.00176573	0.00213685
oleic acid	-0.00651489	0.00318678	-0.000136935	-0.00159302	-0.000246148	0.0062152	0.00584779	0.0033963	0.00266527	0.0042762	0.000321943	-0.00155057	0.0052736	-0.00278002	0.00551392	-0.000153605	0.00401417	-0.00230673	0.00387437	-0.00171509	0.00446207	-0.000743424	-6.79317e-05	0.00826569	2.98685e-05	0.00590461	0.000770416
tyrosine 1	0.0209785	0.0129921	0.029029	0.0275214	0.00189675	-0.029332	0.0163713	0.00370975	0.0084069	0.0283989	0.0110833	0.0293472	0.00996404	0.0223487	0.0323962	0.0115851	0.00503763	0.0119072	0.0186109	0.0089763	0.00745786	0.018095	0.0165468	0.0113454	0.0172121	0.018961	0.00180358
3-Hydroxybutyric acid	0.442408	0.464026	0.471669	0.395616	0.272443	0.379343	0.307342	0.417692	0.414205	0.523796	0.343361	0.871065	0.429394	0.412945	0.330277	0.279885	0.443097	0.649752	0.685108	0.557504	0.441069	0.691585	0.238773	0.280717	0.604131	0.651042	0.440833
creatine	-0.0120996	0.0241509	0.058427	0.00118058	0.000267086	-0.0215454	-0.00949521	-0.0227491	0.000107301	0.0734721	0.0204353	0.07007	-0.00392001	0.057488	-0.00148914	-0.000173566	-0.0878917	0.0054075	0.0501578	0.00635151	0.00588358	0.114043	0.0310129	-0.138205	0.0249029	-0.0397847	-0.00142018
tryptophan 1	-0.0220129	0.00852605	0.019174	0.00876782	-0.00303761	-0.00213891	0.00414765	-0.00686514	0.00541595	-0.0125977	0.00431968	0.0141861	0.00148133	0.0114805	0.00534006	0.00263201	-0.0081404	-0.000146273	0.0152609	-0.00179799	0.00259697	0.0144803	0.0103601	-0.00617922	0.00663965	0.00163169	0.00256867
glycine 2	0.0583228	0.0119463	-0.0481326	0.0868683	0.0301797	-0.0100136	0.121995	0.176914	0.0707457	-0.0805041	-0.0164829	-0.0662537	0.189909	-0.26087	0.108714	-0.0059452	0.130753	-0.384041	0.242594	-0.255714	0.192758	-0.121046	0.127957	0.267233	0.0358983	0.181417	0.0304922
lysine	-0.0110757	0.0112237	0.0209084	0.0209167	0.00569012	0.0173533	0.0121462	0.0120343	0.0108464	0.0185966	0.00832225	0.0212675	0.0132359	0.0121468	0.0139695	0.0129749	0.00859301	0.0117871	0.0126805	0.00502743	0.011596	0.0126637	0.0155336	0.0140315	0.0160926	0.0178545	0.00402159
Isoleucine	0.0621124	0.0326457	0.0636586	0.0859486	0.0201064	0.0698128	0.0651811	0.0537523	0.0268974	0.0653676	0.0266066	0.0867325	0.050258	0.0451243	0.0691405	0.046138	0.035709	0.0945455	0.0453936	0.0283167	0.0277074	0.0567408	0.0378215	0.0544066	0.0539997	0.122736	-0.0248677
myo-inositol	-0.00291548	0.00357778	0.00482135	0.00397091	-0.00126901	-0.00190244	-0.000567239	0.00493751	-0.0165018	0.00505803	-0.00191911	0.00522521	-0.00101331	-0.0160583	0.0159	-0.000544004	0.00099364	0.00422765	-0.0220802	0.00758959	0.00413901	0.00699734	0.00388887	0.00233923	0.00186836	0.000134085	0.00583909
palmitic acid	0.0182086	-0.0240127	-0.0588188	-0.0247075	-0.00543901	-0.0208485	0.0277654	0.0341018	-0.00372349	-0.0144343	-0.00460244	-0.0251115	0.0197498	-0.0366895	-0.0705286	-0.000585791	0.0410635	-0.0180879	-0.0249517	-0.0157698	0.0024867	-0.0272621	-0.030382	0.0408054	-0.014215	0.0433882	-0.00135345
trans-4-hydroxy-L-proline 2	-0.000419311	0.00104776	0.00178935	0.000445435	0.000237256	-0.000350975	0.000714049	-0.000442718	-1.59733e-05	0.00140599	1.03328e-05	0.00172257	-0.000181998	0.00153275	-0.000503349	4.89311e-05	-0.00144477	4.14706e-05	-0.00049331	0.000640356	-0.00166307	0.0020225	-0.000814153	-0.000534485	0.000316574	-0.00147054	0.00128238
proline	0.00786492	0.0137528	0.0371694	0.0351791	0.0104124	0.00178405	0.0306655	0.0121008	0.00950189	-0.130665	0.00801557	0.0482972	0.0122128	0.0273457	0.0160068	0.0238736	-0.000142171	0.0362084	0.0251237	0.0158709	0.0102548	0.0515393	0.0245477	0.00926302	0.0271696	0.0345627	-0.007997
sorbose 1	-0.00127415	0.000980205	0.00229299	0.000816319	8.71882e-05	-0.00152573	-0.00178335	-0.00275427	-0.00120983	0.00388379	0.000118458	0.00438143	-0.00270919	0.00369017	-0.00538723	-0.000222635	-0.00278758	0.000455361	-0.00253979	-0.000872226	-0.00171736	0.0047605	-0.000811667	-0.00128903	0.00057609	-0.00138424	0.000611987
D-Talose 2	0.638107	0.255357	0.178749	0.416006	0.165033	0.21196	0.202478	0.340237	0.0369512	0.454316	0.0980532	0.362818	0.12387	0.337825	-1.66476	0.229898	0.316844	0.0489903	-0.461847	0.408823	0.231851	0.493547	0.315735	0.542486	0.370456	0.236644	0.362253
valine	0.185476	0.0556226	0.0452092	0.10354	0.0251057	0.0761476	0.15461	0.127176	0.0226611	-0.508547	0.0289804	0.147184	0.120269	0.0178435	0.179539	0.0794716	0.0631475	0.153429	0.046798	0.0240132	0.0690559	0.0845058	0.0371672	0.10215	0.0645026	0.271338	-0.0980829
methionine 1	0.00358568	0.00408818	0.00565866	0.00730117	0.00151611	0.00644031	0.00596193	0.00326912	0.00264953	0.00659809	0.00196872	0.00660582	0.00413323	0.00485401	0.00207045	0.00385924	0.00350826	0.00603314	0.00332753	0.00341573	0.00371227	0.0066687	0.00410417	0.00517255	0.00557206	0.00589165	0.00257347
L-Allothreonine 1	0.0258486	0.0104641	0.0175615	0.0175537	0.00463101	0.0135018	0.0164958	0.00729699	0.00343576	0.0198042	0.00578528	0.0189985	0.0110897	0.0132213	0.0116902	0.00924492	0.00480959	0.0196149	0.012155	0.00833795	0.00845537	0.0202881	0.0115946	0.0111133	0.0110136	0.0199021	-0.000700936
uric acid	0.000452947	0.00061435	0.00058695	0.000888265	-0.000151163	0.00225461	0.000275748	-0.000573427	0.0012549	0.00159455	0.000134045	0.000327961	-0.000284125	0.00226532	0.000629045	0.000151798	-0.000796885	-0.000250274	0.00212465	0.00014853	0.000160438	0.000861779	0.000556065	-0.000512486	-4.96952e-05	0.000837861	-0.00103037
phosphate	-0.209669	0.111772	0.117325	-0.057924	-0.0265689	0.86	-0.0272914	-0.166429	0.0864449	0.277931	0.062677	0.00918836	0.0746592	0.533	0.147619	0.0157363	-0.718669	-0.102736	0.0177014	-0.0809316	0.0213063	0.206406	-0.0296811	-0.170544	0.662	-0.206403	0.167971
oxoproline	0.0126579	0.0482126	0.0792607	0.0506214	0.0280874	0.0267918	0.0332441	0.02187	0.0541326	0.0871611	0.0234123	0.0985638	0.0209353	0.107383	0.0464105	0.0227535	0.0121198	0.0406995	0.0769036	0.0411818	0.0358317	0.0907496	0.0672328	0.0332047	0.0623566	0.00487181	0.0654172
alanine 1	-0.024253	0.0703851	-0.0469087	0.0953463	0.00508487	-0.0296077	0.204193	0.136816	0.0234005	0.00515462	0.000941654	0.022634	0.107167	-0.0801216	0.0603347	0.0835591	0.0804092	0.119535	0.0353748	0.0243557	0.0913171	0.0248283	0.0157382	-0.395983	-0.0542669	0.222502	-0.0223276
linoleic acid	0.00099265	0.000869578	-0.00236326	-0.00194568	-9.15804e-05	-0.00191556	0.0028678	0.000543888	0.000581531	-0.00080787	0.000295132	-0.00015105	0.00190348	-0.00172232	-0.00160317	-0.000576733	0.00031941	-0.00122075	0.00207751	-0.00268491	0.0020947	7.45617e-05	-0.000178552	0.000800043	-0.000469083	0.00219833	0.000241685
phenylalanine 1	0.00465014	0.00694668	0.0116347	0.0139861	0.00145185	0.00923344	0.00938395	0.00418142	0.00463019	0.0133536	0.00438781	0.0137686	0.00564023	0.00913268	0.0173248	0.00629982	0.00238954	0.010592	0.00804697	0.00539795	0.00544981	0.0129882	0.00733874	0.00806135	0.00853694	0.0121758	0.000264696
2-hydroxybutanoic acid	0.00115614	0.00086756	0.000824008	-0.00952444	-1.76852e-05	-0.000554166	0.00273432	0.00191835	0.00185258	0.000372423	0.000388978	0.00134774	0.00148939	-4.51204e-05	-0.00123686	0.000784029	0.000213808	-0.00825434	0.00140886	0.00034344	0.000938333	0.00133373	-0.000723422	0.00422422	0.0007111	0.00248193	-5.0717e-05
tyrosine 2	0.000736841	0.000704229	0.00253267	0.00311291	0.000298872	0.00140921	0.00128698	-0.00100699	0.000525217	0.002536	0.000939076	0.00259593	0.000731635	0.00215699	0.00397994	0.000474396	8.12146e-05	0.000514172	0.00310821	0.000706671	0.000708733	0.00199816	0.000983177	0.000584062	0.00235987	0.00104215	0.000362679
N-Methyl-DL-alanine	-0.000480737	-0.00149639	-0.00340298	-0.00102182	0.000847622	-0.00166233	0.00399506	0.00394808	-0.000518736	-0.00200464	-0.000537446	9.33377e-05	0.00389354	-0.00587502	0.00493921	-0.00135561	-6.1432e-05	0.00295189	0.00119681	-0.00289568	0.00238392	0.00198633	-0.00144171	0.00118875	-0.00161045	-0.0238068	0.0273
citric acid	0.0133605	0.00347865	0.00509168	0.000215088	0.00309011	-0.00487849	-0.00274519	-0.00878105	0.00111458	0.0162007	-0.000525117	0.0148605	-0.00282889	0.00679817	-0.0245508	-0.00521544	-0.0246004	-0.00511246	0.00951148	0.000286151	-0.00310741	0.00910278	0.00441319	-0.0110225	0.000398327	-0.0137221	0.00471971
stearic acid	0.0224503	0.00335424	-0.0336301	-0.0241393	-0.00336499	-0.0178264	0.026494	0.0143205	0.00192043	0.0149459	-0.00744308	-0.0148935	0.0273532	-0.00687424	-0.073921	0.00296595	0.0139202	-0.024523	0.00774055	-0.0322545	0.0101914	-0.0179689	-0.0131102	0.0399547	-0.00530551	0.0358826	0.000514314
Pyruvic acid	0.0036145	0.00428544	0.00109778	0.00290301	-0.000183489	0.000784131	0.00903287	0.00615411	0.0028222	0.00207658	-0.00159499	0.00283556	0.00986603	-0.00580307	0.00594151	0.00195186	0.0027417	0.00343427	0.00907125	-0.0039342	0.00611874	-0.00197337	0.00142022	0.00901094	0.00448742	0.00231041	0.00203558
asparagine 4	0.00165962	0.00129842	0.00146413	0.00169066	0.000241206	0.000785779	0.00196363	0.000856922	0.000507438	0.00148671	0.000357413	0.00121748	0.000802282	0.000925177	0.000314002	0.000995038	0.000123406	0.00165245	0.0013168	0.000235889	0.000572212	0.00180026	0.00139557	-0.00475988	0.000798349	0.00121422	0.000300778
hydroxyurea	-0.000200714	1.75381e-05	0.0001193	-9.27868e-05	8.57165e-05	-0.000173276	-0.000220581	-0.000237461	-0.000110974	0.000334508	0.000120147	0.000476718	1.3926e-05	2.14709e-05	0.000402248	-0.000231327	-0.00053648	-6.04091e-05	0.000585252	0.00026623	-0.000237781	0.00038466	0.000271055	-0.000283408	-7.33695e-06	-0.00020578	-0.000257069
heptadecanoic acid	0.000483612	-0.000505703	-0.00117792	-0.000490275	7.59586e-06	-0.000343887	0.00118035	0.000472978	-0.000144075	0.000210054	-5.30049e-05	-0.000674655	0.00052912	-0.000285819	-0.00126895	0.000170547	0.000578695	-0.000785311	-0.000162661	-0.000297839	0.000330811	-0.000315174	-0.000495386	0.000744761	-0.000237514	0.00129711	7.32811e-05
glycine 1	0.00983527	-0.00796654	0.00726687	-0.00470509	-0.0152224	-0.00473436	-0.0190792	-0.0319945	-0.0273802	0.0262715	-0.00483619	0.0262694	-0.110475	0.0875723	-0.04751	0.0101557	-0.0484602	0.0113519	-0.141965	-0.0195782	-0.137822	0.0899993	0.061	-0.0915042	0.118	-0.0462076	0.000895287
4-HYDROXYPYRIDINE	0.000103971	-0.000336778	-1.31699e-05	-0.000696506	0.000285117	-2.52052e-07	8.38581e-05	-0.000463232	-0.000220292	-0.00038956	-4.83661e-05	0.00116695	0.0027371	-0.00111808	0.0022158	-0.000111809	-0.00296713	0.000338479	0.00337099	-0.00273763	0.00292533	0.000471551	0.00255298	0.00113976	-0.00287365	-0.000103897	8.47503e-05
D-glycerol 1-phosphate	-2.63936e-05	-1.77333e-05	0.000234067	0.000119167	-0.000264499	0.0015282	0.000149979	-0.000142232	-9.65206e-05	0.000625712	2.20772e-06	0.000230383	-0.000220106	0.000659697	0.000200228	9.51636e-05	-0.000242657	0.000284102	-0.000299715	0.000299625	-0.000246512	0.000737381	-0.00032888	0.000264301	-0.000214873	-0.000385293	-0.00154538
pentadecanoic acid	0.000141466	-0.000481844	-0.000641006	-0.000291777	-0.000355691	-0.000159441	0.000196197	0.000343994	-7.53002e-11	-0.000227844	-0.000101852	-0.000315938	0.000311591	-0.000379925	-0.000347698	-0.000168673	0.00064642	-0.000350168	-0.000617511	-0.000721862	4.804e-05	-0.000473964	-0.000399139	0.000304438	-0.000592194	0.000452973	0.000347628
hydroxylamine	0.0029098	0.00164628	-0.00309842	0.00281817	0.0018407	-0.0018125	0.00900941	0.00595346	0.00407888	-0.00463804	-2.58422e-05	-0.00339132	0.00748632	-0.00854749	0.00576211	0.00198032	0.00734169	0.00307835	0.00763149	-0.00660267	0.00529385	-0.00348042	0.00454906	0.00129147	6.67913e-05	0.00245724	0.00154753
lactic acid	0.0980599	0.158899	0.0112215	-0.110789	0.249202	-0.0130679	-0.0270694	0.577674	0.425699	0.0676944	0.0455816	0.198675	0.739279	-0.13463	-0.101783	0.275994	0.164327	-1.82421	-0.264944	0.482214	0.536953	0.264404	-0.32185	0.625208	0.481954	0.129	0.373735
glucose 1	-0.365566	0.457	-0.0204598	0.0749984	1.50241e-10	0.0368135	0.46	0.521	-0.435039	-1.8279e-10	0.0235386	-0.436747	0.0323633	0.0266368	-3.65776e-10	0.0348089	0.0954193	-0.00432675	-0.671437	0.094151	-0.385896	0.0844001	-1.5592e-10	-0.36611	0.075682	0.0495807	0.0708769
uracil	-0.000693877	-0.000760275	-0.00106982	-0.000304249	-0.000154649	-4.02116e-05	0.00081497	0.000804543	-0.000336509	0.000721061	-0.000287058	-0.00043875	0.000131098	-0.00139852	-0.000495835	-0.000235098	0.000778833	-0.00203547	-0.00179986	0.000320776	2.05532e-05	-0.000240403	-0.000839833	0.000652902	-0.000316917	0.000761881	-0.000121341
Threonic acid 1	7.04181e-05	0.00128111	0.00110756	0.000733231	1.96354e-05	-0.000298609	0.000154541	-0.000606286	0.00237837	0.00147786	0.00034141	0.000555213	-8.82031e-05	0.000764968	-0.000514935	-0.000767772	-0.00139451	0.000633919	-0.0022457	0.000636046	-0.00263068	0.00177774	0.000423899	0.00348708	-0.00172321	0.00265718	-0.000476067
fructose 2	-3.82137e-05	0.000783381	0.00146123	0.000792646	0.000205206	-0.000739118	-0.000809156	-0.00127096	-0.000848614	0.00321745	-0.00025606	0.00237726	-0.00122586	0.00274577	-0.00674138	0.000362883	-0.00109031	0.000214997	-0.00120141	-0.000537033	-0.00117175	0.00273771	-0.000245944	-0.000741122	0.000699762	-0.00036523	0.00045576
Phytanic acid	0.000228231	-0.00127742	-0.00165164	-0.00108274	-1.34581e-05	-8.08802e-05	0.0016981	0.00132086	-0.000143453	-0.000769256	-0.000932619	-3.01037e-05	0.000966325	-0.000480187	-0.000651769	0.000955045	0.000292801	-0.00205659	-0.000791185	-0.000290123	-0.000372567	-0.000824177	-0.00107647	0.00129336	-0.000354855	0.00125579	0.000710392
caprylic acid	-0.000754535	-0.00180793	-0.00310373	-0.000211663	0.000172963	-0.00050231	0.000130362	0.000882019	-0.000738318	-0.000708769	-0.000240051	-0.000385065	5.43993e-05	-0.00111127	1.15234e-05	-0.000657286	-0.000860109	0.000564619	-0.000595101	0.000374366	-0.000636065	-0.000206126	-0.000923761	0.000398674	-0.000905253	0.000114906	-0.00117731
5-Methoxytryptamine 1	-0.00265542	0.00241661	0.00143695	0.00207674	-0.00145711	-0.0013564	-0.000271593	0.00184656	-0.00562914	0.000875948	-0.00137853	0.00106279	-0.000316613	-6.62333e-11	0.000135597	-6.66187e-05	0.000997891	0.000887081	-0.00418148	0.00168988	0.00175135	0.00123428	0.00192582	-2.55632e-05	-8.29477e-05	0.000205239	0.0014974
Aminomalonic acid	0.00244879	0.002057	0.00330146	-0.00302753	0.00104901	-0.00307669	-0.000108459	-0.00100446	0.0011513	0.00486905	4.06978e-05	0.00412357	0.00270366	0.00100259	0.00500594	-0.00156883	-0.00423553	-0.00128164	0.0069375	-0.00642076	0.00730511	-0.000251922	0.00510549	-6.40522e-05	1.18665e-05	-0.00195647	0.00162727
succinic acid	-4.02402e-05	-0.00273893	-0.000892578	-0.00161838	0.000777069	-0.00141885	-0.00434249	-0.00232507	0.000933968	0.00250823	-0.000319318	0.00123513	-0.00139564	0.00322619	-0.00240445	-0.0025395	-0.00297609	0.00117297	-0.000659904	0.00261885	-0.00119939	0.00253554	-6.30491e-06	-0.00233904	0.00190725	-0.0060468	-0.000934108
L-Malic acid	-0.000705687	0.000105486	0.000624965	-0.000212229	0.000131616	-0.000665194	-0.000187646	-0.00110012	-0.000245361	0.00127206	-0.000115902	0.000457398	-0.000507966	0.000179512	0.000329078	-0.000456392	-0.00186951	0.000389994	-0.000316053	0.000104434	-0.000458087	0.000594402	-0.000366949	0.000513676	-0.000221371	-0.00117753	0.00012259
citrulline 1	0.00122238	0.0012624	0.00044873	0.00201153	0.000346364	0.00121485	0.00320454	0.00153349	-0.000379865	0.00172825	4.50589e-06	0.00107013	0.00263353	0.00194932	0.00140096	0.00203529	0.00175751	0.00101047	0.00251123	-0.000363799	0.00170125	0.00247449	0.00117702	-0.0097424	0.00231623	0.0053429	-2.81739e-05
taurine	0.000464831	0.00129214	0.00129043	0.000307277	-0.000225218	-0.000359963	0.000465434	-0.000379017	0.00129736	0.00139758	0.000149938	0.000385012	0.000487909	-6.62333e-11	-0.00076398	-0.000278631	-0.000767121	-1.63522e-10	0.00129823	-0.00124923	0.000750032	1.3589e-10	0.00126552	-0.000221068	0.000896958	-0.000575706	0.000903292
beta-Alanine 2	-0.000447898	8.33341e-05	-0.000135443	4.67038e-05	-0.000375059	-0.000361876	4.66329e-05	0.000292607	0.000571	-0.00022827	-9.83302e-05	1.08773e-05	0.000201728	-9.57234e-05	0.000375253	-5.64671e-05	4.41339e-05	4.55904e-05	0.000397094	-0.000679494	0.000125692	7.07953e-05	-3.35652e-06	0.00034512	0.000107958	0.000131528	-0.000179384
D-galacturonic acid 1	-5.80497e-05	-0.00028344	0.000253273	0.000150998	0.000203156	8.78901e-05	-0.000156504	-0.000183355	-1.60024e-05	0.00038516	-0.000164581	0.000418704	-0.000230881	0.000128568	-0.000763514	-0.000141064	-0.000387631	-0.000168563	0.000134305	0.000249464	-0.0001855	0.000488473	0.000131823	-9.82333e-05	1.40341e-05	-0.000297013	1.29607e-05
5-Aminovaleric acid 1	-0.000302357	2.94671e-05	0.000872801	0.000691885	-3.65566e-05	0.000572374	0.000149978	-1.34873e-05	0.000446706	0.000325178	0.00021444	0.00013482	-7.26773e-05	-0.000125688	0.000516987	0.000402155	-0.000377323	6.56094e-05	-0.000225667	-0.000424964	0.000552534	1.3589e-10	0.000272142	0.000422152	-7.17522e-05	0.000349996	7.96268e-05
Phenylacetic acid	-0.000502378	-0.000118456	0.000241085	0.000108703	-0.00041296	-5.36112e-05	4.08157e-05	-1.82211e-05	-0.000246419	0.000261257	-2.73706e-05	0.000179413	7.95247e-05	-4.6792e-05	0.000411331	-6.60367e-05	-0.000248985	0.000378774	-1.46477e-05	-0.000235502	-0.000215101	0.000527859	0.000117615	-5.50069e-06	-0.000142379	-7.91106e-05	0.000106798
serine 1	0.0166571	0.0128127	0.0183257	0.0178202	0.00616482	0.0139808	0.0139253	0.00794232	0.00748359	0.0242711	0.00617271	0.0286529	0.0141425	0.0134545	0.0143589	0.010311	0.00784973	0.0190596	0.0183922	0.0107078	0.013198	0.0264557	0.014474	0.0151429	0.0143947	0.0120494	0.00636571
beta-Mannosylglycerate 2	0.00122758	-0.000959781	-0.00119473	-0.000668946	-0.000804635	-0.00183751	0.000516168	-0.000200269	-0.000585866	0.000750322	-0.000141019	-5.74748e-06	1.44208e-05	-0.000507228	0.00432421	-0.00178734	-0.000825501	0.000185249	-0.000385577	-0.000383639	-0.00106497	-0.000792858	-0.000768222	0.000326998	-0.000461447	0.000354936	0.000452616
glycolic acid	0.000307895	-0.0017826	-0.00315611	-0.00156646	0.000821473	-0.00135215	0.00336153	0.00388688	0.000753673	0.0090097	-0.00143048	0.000482792	0.00192168	0.0102817	-3.17134e-05	0.000556933	0.000856406	-0.0127884	0.00088112	-0.00140996	0.00207281	0.00123415	-0.000119979	0.00209024	0.000901389	0.00274859	-0.00140325
2-hydroxypyridine	-0.00770624	-0.00871391	-0.0195055	-0.0447284	0.019131	-0.0157229	0.0377436	0.0155007	-0.0130558	-0.031497	-0.0367741	0.0310643	0.0108851	0.169	-0.0325353	0.0125894	-0.00522079	0.0159859	-0.0245864	0.00672587	-0.00446371	0.0278625	-0.0169367	-0.167746	-0.00787566	-0.00917696	-0.0045793
ribose	-0.00362995	0.00297296	0.00119121	0.000151303	0.000649074	0.00106694	0.001309	0.000115189	0.00357751	0.00286552	0.000950959	0.00266852	-0.000204764	0.00255444	-0.00362278	0.000382397	0.000649708	0.00400616	-0.00602785	0.00536242	0.00206652	0.00521776	0.00076421	0.00229769	0.00317162	-0.000554479	0.00292422
aspartic acid 1	0.000629368	0.000451613	0.00103432	-0.00244842	0.000289745	0.000856264	0.000632648	0.000888083	0.00119725	0.0014788	0.000503075	0.00156402	0.000806684	0.00146581	0.00136296	0.00100627	0.00057009	0.0015646	0.000834569	0.000950186	0.00149357	0.00138727	0.00102846	0.00183563	0.00111352	0.00116319	0.000519008
D-Arabitol	-0.000258414	-0.000686099	-0.00116582	-0.000123714	0.000269025	0.000126977	0.000484893	0.00202947	-0.000448314	0.00155373	-0.000323889	8.65105e-05	0.000427162	0.00143881	0.000303531	0.000145153	0.00071871	-0.00268392	-0.00137166	0.000410194	0.000126237	-0.000174117	-0.000299807	0.00086585	8.40013e-05	0.00100716	0.000126538
L-cysteine	-0.00418658	-0.00289003	0.0012257	-1.68339e-10	0.000188741	-0.00084449	-0.00052535	0.000143138	-0.000458463	0.000441996	-0.000690266	-6.92632e-11	6.01315e-05	0.000737225	-0.000877354	0.000522758	0.00308366	0.00388779	-0.00300251	0.000429408	-0.00335757	0.00128508	-0.000365653	0.00265853	4.56584e-05	0.00484848	-8.61163e-05
benzoic acid	-0.000217478	-0.00318186	0.0046674	-0.000635496	-0.00430164	-0.00098594	0.00334487	-0.00578603	-0.00015036	0.0049739	0.00690435	-0.00242296	0.000835908	0.00576046	0.00443839	0.00825628	0.00386876	-0.0113336	-0.00769863	0.00198922	-0.000157028	-0.00330421	-0.00401403	0.00383579	-0.00122704	0.00293839	0.000355014
glutamic acid	-0.000283658	0.00175675	0.00235366	0.00181509	0.00108483	0.0019704	0.00113499	0.00165801	0.00276731	0.00256933	0.000913254	0.00311562	0.000689336	0.00450462	0.0019457	0.000907864	0.00125589	0.0014975	0.00392602	0.00189901	0.0022029	0.00319805	0.00243229	0.00123971	0.00254785	0.000635178	0.00245865
2-Hydroxyvaleric acid	-8.89509e-05	7.87286e-05	-4.20804e-10	-0.000191337	-0.000832142	-1.33178e-05	-0.000723868	0.00035419	5.8412e-05	-5.25118e-05	-2.82913e-10	0.00160515	0.000228464	-9.58342e-05	-0.000517575	0.0020446	-0.000168993	0.000229202	-0.000164221	-0.000979157	0.000146932	0.000345345	6.88092e-05	0.000126437	-0.00124018	2.92797e-05	0.000984939
xylitol	-0.000350492	-0.000119637	3.27964e-05	-8.34e-05	-5.65516e-05	-0.000127814	9.19471e-06	-4.83819e-05	-0.000148626	-0.000102033	-0.000205979	0.00015249	8.96737e-05	-0.000171474	-8.28949e-05	-6.77399e-05	-0.000320862	0.000431138	-0.000207083	8.47073e-05	-5.8038e-05	0.000280214	8.35361e-05	3.50819e-05	0.000106915	-0.000126427	0.000134761
asparagine 1	0.000747173	0.000739618	0.00180569	0.00111492	-8.29232e-05	-0.00181021	0.000345643	-0.000617938	-0.000111335	0.00184705	0.000421221	0.00117535	5.35712e-05	0.00133701	0.000226938	0.000432605	-0.000948581	0.000544789	0.00167115	0.00031325	0.000648731	0.00164621	0.00079088	0.00196245	0.000828441	0.000305086	0.00039474
Maleimide	0.00052279	-2.99276e-05	-0.000812079	-1.68339e-10	0.000541349	-0.000806145	0.000682875	0.000545651	0.000274488	-0.000731434	-0.000615777	0.000490623	0.000374228	-0.00183315	-0.00055422	0.000336336	0.00043762	-0.00322941	0.00196764	-0.000284035	0.00026452	0.000139539	0.000102563	-0.000423582	0.000694401	-2.23865e-05	-0.000187419
D-Glyceric acid	-0.0010106	7.71537e-05	0.00122362	-0.000486739	0.000748432	-0.00162701	-0.000913917	-0.00102042	0.000321543	0.00199135	-9.39743e-05	0.0017137	-0.00167803	0.00181544	-9.73005e-05	-0.000538742	-0.00286675	0.000409822	-0.000676738	0.00231788	-0.00173475	0.00189866	-0.000861153	-0.00211118	9.97008e-05	-0.000781795	-0.000533345
salicylic acid	-0.000153784	-0.000185085	0.000152517	7.07794e-05	0.000141801	0.000110189	0.000245694	0.000175479	0.000126047	-6.37791e-05	-8.24292e-05	-0.000415252	0.000312083	6.06609e-05	0.000412877	-0.000251999	6.89046e-05	0.000142661	0.000298269	-0.00033855	-0.000120494	2.11166e-05	6.45096e-05	0.000319273	9.06633e-05	4.27067e-06	9.96902e-05
Indolelactate 2	0.000184216	-0.000333014	0.000217362	-0.000299134	1.50241e-10	-2.18471e-11	-9.20821e-05	3.59748e-10	-7.53002e-11	-0.000292565	-2.82913e-10	-6.92632e-11	-5.56102e-11	-6.62333e-11	-0.000395762	-0.000234832	3.21653e-10	-1.63522e-10	-1.10836e-09	1.14187e-05	-5.56682e-05	3.18406e-05	-8.01412e-07	-0.000395155	-0.000264801	-1.58228e-10	1.29015e-10
3-Cyanoalanine	-0.000162266	-0.000726773	-0.00224436	0.000480729	-1.44319e-05	0.00074729	0.00192379	0.00268097	-0.000480544	-0.00170961	6.29694e-05	-0.000498014	0.00133773	-0.000745166	0.000296422	0.000878224	0.0018324	-0.00351213	-0.00074995	0.000451233	0.000816689	-0.00061276	-0.000798278	0.00158589	-0.000160724	-0.000772348	-4.46946e-05
Phenylpropanoate	-0.000291575	0.000291453	0.000155204	-5.53934e-05	-0.000183494	-0.000481726	0.000242446	0.00110593	2.11733e-05	-0.000171611	0.000164414	0.000371583	3.63267e-06	-0.00280731	0.000392144	7.27293e-05	-0.000942782	0.00102495	-0.000626232	0.00018814	-0.000377543	0.00302324	-0.000458286	6.62937e-05	-6.38422e-05	-0.00102438	0.00167153
beta-Alanine 1	4.6039e-05	0.000323452	3.45439e-05	-0.000133991	-0.00013044	-0.000388969	0.000421353	-0.00150898	0.000330389	0.000880328	8.79858e-05	-0.000108413	-0.000792493	-5.93249e-05	-0.000457446	-0.000803725	-0.00150429	0.000221982	0.00118712	0.000272627	-0.000952632	0.000684583	-0.00136062	-0.000194657	0.00284673	0.000486409	-0.00063877
Dioctyl phthalate	-5.11706e-11	-2.3504e-10	0.000468512	-1.68339e-10	-8.17747e-05	-0.00103752	-6.90264e-11	-0.00134158	-7.53002e-11	-1.8279e-10	0.000622567	-0.000875316	-5.56102e-11	-6.62333e-11	0.000690219	2.54998e-10	3.21653e-10	-1.63522e-10	-1.10836e-09	-0.000377632	-0.000826813	0.000858235	-1.5592e-10	-0.000981609	0.000394938	0.000410689	-0.000638863
conduritol b epoxide 2	0.00846348	0.00415737	0.0103906	0.00311859	0.00155843	0.00025796	-0.00115269	-0.00353376	0.00351732	0.0115459	0.00324496	0.00881091	-0.000293536	0.00506388	0.00136384	-0.000605459	-0.00293111	-5.75119e-05	0.00993668	0.000125587	0.000585174	0.00686111	0.00795151	-0.00311319	0.00386535	-0.00259728	0.00414122
thymidine 2	-0.00234235	-2.3504e-10	-0.000248129	0.000354308	-0.00114558	-0.00181121	0.000645632	-0.000227479	-0.000672928	0.00169233	0.000453005	0.000811683	-5.56102e-11	0.000448872	0.000215915	-0.00116493	0.000352922	-1.63522e-10	0.001597	0.000804445	-0.00149459	0.000698181	7.68085e-05	-0.00145855	-0.000218099	-0.00151778	-6.92391e-05
p-cresol	-0.00143499	-0.000544602	-0.00225797	-5.6559e-05	0.000329873	0.000161086	0.00637197	0.00180155	-0.000970128	-0.00324643	-0.000504397	-0.00382068	0.00390188	-0.00591505	0.00240012	-0.00247385	-0.0199519	0.00342432	0.00485326	-0.0048488	0.00425613	0.00198605	0.00318632	0.00595245	-9.59677e-05	0.00332158	0.00522537
4-Hydroxybutyrate	0.00264255	0.000591826	0.00177146	1.50684e-05	-0.000310413	-0.000130864	0.0019958	0.000126146	-0.00114441	0.00148793	-6.02023e-05	0.00360337	0.00161253	0.000674631	-0.00762929	-0.000354839	-0.00492071	0.00311151	-0.0526744	0.000758846	0.000799236	0.00854439	-0.000377112	-0.000698762	0.000967792	-1.58228e-10	1.29015e-10
cycloleucine 1	-9.70985e-05	-0.000119882	-0.000103699	0.000249615	-4.07921e-05	-0.000217925	0.000168463	-6.11126e-05	1.77752e-05	0.000291349	-4.3891e-05	0.000161322	-0.000202325	-1.51063e-05	-0.000117994	5.05951e-06	-0.000244238	0.000140021	-8.76777e-06	0.00031738	-0.000232185	0.000330339	7.40146e-06	-4.51577e-05	-0.000240872	4.34857e-05	-0.000255464
Monostearin	0.000242478	-2.3504e-10	0.000338532	-1.68339e-10	0.000311987	-2.18471e-11	-6.90264e-11	3.59748e-10	0.000270546	0.000206113	-2.82913e-10	0.000368601	-5.56102e-11	-6.62333e-11	-0.000287339	2.54998e-10	-0.000514821	-1.63522e-10	0.000217863	4.31135e-10	3.18935e-11	0.000204359	0.000338868	-0.000223857	0.000158723	-1.58228e-10	0.000244933
beta-Glycerophosphoric acid	-9.05724e-05	-2.3504e-10	-4.20804e-10	-1.68339e-10	8.34131e-05	-0.000644041	-0.000279192	3.59748e-10	0.000239283	0.000362379	-2.82913e-10	0.000142499	-5.56102e-11	-6.62333e-11	-3.65776e-10	-0.000452831	-0.000473452	-1.63522e-10	7.19074e-05	-0.000384186	3.18935e-11	1.3589e-10	0.000281809	-0.000429412	1.73988e-10	-0.000318784	0.000144846
D-erythro-sphingosine 1	0.000562921	-2.3504e-10	0.000982724	-1.68339e-10	0.000288789	-7.83965e-05	-0.000712008	-0.000966217	0.000258724	0.00124475	0.000200693	0.00136159	-5.56102e-11	0.000490776	0.000353316	-0.000507232	-0.000701277	-1.63522e-10	0.0011522	-0.000255274	-0.000228145	0.000921368	0.00100052	-0.000743194	0.000300323	-0.000806587	0.000191745
glutamine 1	0.0113564	0.00692032	0.0111468	0.0066752	-0.00312133	0.00208033	0.000626085	-0.00256156	-0.00183008	0.00677438	0.00199622	0.00262571	-0.00253185	0.00477593	0.000536532	0.00209708	-0.00243402	0.00205274	0.00865638	0.00516292	-0.00324972	0.0116457	0.00348977	-0.0024937	0.00451951	-0.00183761	0.000208565
panthenol 1	0.0010913	0.00445402	0.0117996	0.000877997	-0.00210309	-0.00425247	-0.00871307	-0.00281287	0.00207403	0.00552538	0.000668082	-0.00477191	-5.56102e-11	-1.32741e-05	-0.000748032	-0.00204879	-0.0107024	-0.000794199	0.0128589	-0.00303077	0.000329777	0.00984317	0.0132249	-0.00809273	0.00493421	-0.0134457	0.00184819
galactose 1	0.00177253	0.000597032	-2.36784e-05	0.000772808	0.000324657	0.000457505	0.000511295	0.000159171	0.000186995	-0.00150229	0.000195072	0.000973043	0.000415616	0.00159061	-0.0010775	0.0011908	0.000483539	-0.000109135	0.000669798	0.000607353	8.10619e-05	0.000857453	0.000619606	-0.000457078	0.00122555	0.000491807	0.000496995
Allantoic acid 3	0.000994774	0.000714408	0.00112098	0.000670874	-0.000422073	-0.000262251	-3.23622e-05	-0.000202763	6.49052e-05	0.00195385	-0.000275153	0.000760134	-8.13561e-05	0.000964051	-0.000255703	-0.000275231	-0.000963876	1.2595e-05	0.00210005	-0.00109454	0.000493831	0.000709949	0.000714961	-0.00125646	0.000744435	-0.00100711	0.000538992
Arachidic acid	-5.11706e-11	-0.00056329	-0.000938019	-0.000209739	1.50241e-10	-2.18471e-11	0.000379334	0.000816826	-7.53002e-11	-0.00114832	-0.000439372	-0.000460298	0.000469882	-0.00101753	-0.000103158	1.52562e-06	-2.17601e-05	-0.000970207	-1.10836e-09	-0.000487071	0.000472656	-0.000849715	-0.000344092	0.000708586	1.73988e-10	0.000503883	-0.00053418
ribitol	-0.000184404	-0.000592001	-0.0009687	0.000143922	0.00035344	0.000477628	0.000331762	0.00112898	-0.000976052	0.00162103	-0.000202903	0.0001596	-0.000774566	-0.000643522	0.000366163	0.000517699	0.000713931	-0.0019929	0.00145272	-0.00126787	-0.000853405	0.000354861	-0.00133351	0.00132431	-0.000151789	0.000883305	3.47188e-05
prostaglandin A2 3	-5.11706e-11	-2.3504e-10	-4.20804e-10	-1.68339e-10	1.50241e-10	-2.18471e-11	-6.90264e-11	3.59748e-10	-7.53002e-11	-1.8279e-10	-2.82913e-10	-6.92632e-11	-5.56102e-11	-6.62333e-11	-3.65776e-10	2.54998e-10	3.21653e-10	-0.00036753	-1.10836e-09	0.000833386	-0.000686873	0.00173488	0.000467818	-0.000394316	-0.000224465	-0.00124197	-4.15869e-05
3beta-Hydroxy-5beta-pregnane-20-one	-0.000324117	-0.000366575	0.000150161	-0.000428731	-0.000201653	-0.000396259	0.00026704	0.000327722	-7.53002e-11	-0.000565318	-2.82913e-10	-0.000361381	-5.56102e-11	-6.62333e-11	-3.65776e-10	0.000470809	-0.000397922	-5.88676e-05	-1.10836e-09	5.32843e-05	-0.000186123	-0.000548335	-0.000566461	0.000405881	-0.000404209	0.000674429	1.29015e-10
gluconic acid 1	-5.11706e-11	0.000155899	-7.24546e-05	0.000289317	-4.84214e-05	-0.000155687	-0.000108942	0.000167508	-7.53002e-11	4.08646e-05	0.000292719	0.000250876	0.000313147	-6.62333e-11	0.000105018	-0.000167136	0.000165026	0.000146561	0.000155869	0.000149106	0.000309944	0.000228608	-0.000237772	0.000238494	0.000350202	0.000392058	-1.60777e-06
3-Hydroxynorvaline 1	-0.0128238	0.00159404	-0.00207012	-1.68339e-10	0.0233119	-0.00484946	0.0211984	-0.0410964	-0.0262098	0.0423865	0.0188914	0.0465949	0.0263926	-0.0323536	-0.0385812	-0.0467404	-0.0383652	-0.0221252	0.0646826	-0.0279007	0.00664045	0.0255514	0.00473373	-0.00415974	-0.000226821	0.012777	-0.022867
Ergosterol	-0.000172132	0.000286629	0.000783478	-0.000103667	0.000766766	-0.000752778	-0.000423544	-0.00050069	0.000358745	0.00178522	0.000240665	0.000675788	-0.00034277	0.000750057	-9.98829e-05	-0.000216955	0.000717849	-0.000191924	0.00103957	-0.000579482	-0.000219583	0.000788636	0.00184012	-0.000290357	4.87803e-05	0.000254387	0.000907229
Bis2-hydroxypropylamine 1	-9.56888e-06	0.000467448	2.96566e-06	-0.000142629	-6.66018e-05	-3.32116e-05	0.000150537	-0.000124999	0.000527012	0.000228085	0.000452389	0.0004078	0.000256999	0.000339975	-3.65776e-10	-5.28438e-05	-0.000460718	-0.000268651	0.000622753	-4.11578e-05	0.000176555	0.000157652	0.000626713	-0.000102843	0.00017485	0.000156816	0.000122932
1-Monopalmitin	-0.00018696	-2.3504e-10	0.000232165	-1.68339e-10	1.65924e-05	1.62726e-05	0.000235787	-0.000292334	0.000222974	0.000352276	-2.82913e-10	0.000366956	-5.56102e-11	-6.62333e-11	-0.000152944	-0.000293021	-0.000209616	-0.000185069	0.000339465	4.31135e-10	-0.000230457	0.000330726	-1.74938e-05	-8.11069e-05	0.000265719	-1.58228e-10	0.000140535
Methylmalonic acid	-0.000810714	-2.3504e-10	-4.20804e-10	-1.68339e-10	-0.00048575	-0.000644376	-0.000499419	-0.000610665	-0.000728075	-0.00115283	-0.00161252	-0.0013797	-0.000997727	-0.00127325	-0.000586161	-0.00141515	-0.000848563	-0.00090595	-1.10836e-09	-0.00115495	3.18935e-11	-0.000210586	-0.000979321	-0.000590613	-0.000928163	-0.000757668	-0.000694158
lauric acid	-3.94884e-05	-0.000229601	-0.000196964	0.000749315	0.000403889	3.99521e-05	0.000111962	0.000195122	8.98651e-05	0.000765593	-0.000407431	8.66673e-05	-0.00034091	-0.000370615	-0.000427038	-0.000399664	-0.000398002	0.000202695	-0.000738514	-7.20756e-05	0.000731961	9.67146e-05	-0.00042438	0.00024025	-0.00020846	-0.000579082	-3.35032e-05
2-Butyne-1,4-diol	0.000118174	0.000741163	0.000642594	0.000563391	0.000403388	2.77563e-05	0.000227424	0.000715065	0.000788592	0.000220006	0.000796771	0.000791215	0.00123888	0.000622643	0.00106669	0.000495292	-8.65745e-05	0.00132788	0.00127187	0.000710168	0.00022207	0.00128412	3.91006e-05	0.000229644	0.000235862	0.000779442	0.000620104
uridine 1	-0.000414336	-2.3504e-10	-0.000250667	-1.68339e-10	1.50241e-10	0.000281909	0.000323954	0.000207031	-7.53002e-11	-0.000245941	-2.82913e-10	-0.000314749	-0.000434701	2.27381e-05	-0.000247683	-0.000249364	3.21653e-10	-1.63522e-10	-0.000575123	0.000215411	3.18935e-11	0.000605078	-0.000266358	4.76888e-10	-0.0001513	0.000194141	1.29015e-10
beta-Alanine 3	-0.00239351	-0.00017933	-0.000313369	8.36909e-05	5.29254e-05	-0.000134266	9.63785e-05	0.000584963	0.000314098	-0.000181577	0.000146865	0.000309044	0.000236757	-0.000553247	-0.00196877	0.000113751	0.000269896	-0.00245971	0.00292406	-0.000447542	0.00056679	0.000351124	0.000451509	0.000235412	0.000165458	8.05746e-06	8.05626e-05
ornithine 1	-0.000857969	0.000304013	0.000678415	0.000465556	0.000479811	0.000251572	0.000888424	0.000517623	0.000907341	0.000593468	0.000189354	0.00090452	0.000988908	0.000564276	0.000693591	0.000386183	0.000896152	0.000614636	0.00141525	0.000152753	0.000978519	0.000726	0.000649153	0.000250795	0.000881304	0.000374974	0.000912487
fumaric acid	3.5846e-05	0.000394597	4.43362e-05	-0.000374429	0.000125337	-0.000466787	3.4501e-05	-0.000398231	-8.73898e-05	1.34365e-05	-0.000598382	0.000155629	6.81816e-05	-0.000135111	-3.65776e-10	0.000385913	-1.70144e-05	6.13991e-05	5.08556e-05	-0.000312877	0.000335994	-0.000114259	-7.87507e-05	-9.60551e-05	0.000110968	0.000283238	-0.00031263
2-keto-isovaleric acid 1	-0.00174656	-0.00085642	-4.20804e-10	-0.000716938	1.50241e-10	-0.00145809	-0.00124524	0.00156603	-7.53002e-11	-0.00189273	-2.82913e-10	-0.000329626	0.000795485	-0.000340248	-0.000154725	-0.00196191	-0.00110278	-0.00077765	0.0013154	-0.000833396	3.18935e-11	1.3589e-10	-1.5592e-10	-0.0014276	0.000891905	-1.58228e-10	1.29015e-10
Maleamate 3	-0.000949833	-0.000639267	-0.000520864	0.00307494	0.00047174	-0.000151966	9.15721e-05	-0.00146855	-0.00155359	0.000902086	0.000410658	0.00260559	0.000419503	-0.00157691	0.00317844	-0.00102273	-0.00139506	-0.0010084	0.00287862	-0.000543366	-8.56735e-05	0.000565245	-0.000457393	-0.000318284	-0.00206343	-0.000248355	-0.000739182
Threitol	-0.000176374	-0.000129738	-4.55247e-05	0.000292856	0.000311973	0.000476484	-1.08035e-05	-0.00037454	-9.21327e-05	-0.000578938	-2.82913e-10	-6.92632e-11	-2.2947e-05	0.000363202	0.000255428	-0.000533356	1.48146e-05	0.000164925	-0.000692464	0.000481621	-0.000113071	0.000175158	-0.00023267	2.18651e-05	0.000334987	-9.34985e-06	-0.000277395
3,7,12-Trihydroxycoprostane 1	0.0421202	0.0263795	0.057393	-0.0111049	-0.00285296	-0.0786782	-0.0352456	-0.0515487	0.0233703	0.0651301	-0.000368544	0.0356439	-0.0155757	0.0329112	-0.0293295	0.00905063	-0.10177	-0.0148151	0.00777379	0.00315949	-0.0230182	0.060887	0.0186097	-0.0960539	-0.0254725	-0.0832731	0.0306275
Glucose-1-phosphate	0.00159619	0.000492236	0.000482371	0.0022663	0.000370562	0.000745297	0.00056981	0.00129357	-0.000650975	-0.000534841	0.00035382	0.000501657	-4.88711e-05	0.000415418	-0.0024962	0.000564176	0.000784221	0.00144943	-0.00115896	0.00179184	-0.000417001	0.00129955	0.000148969	0.00221638	0.000733169	0.00267415	0.000545344
Fructose 2,6-biphosphate degr prod 2	0.00108202	0.000598959	0.000357774	0.000394445	0.000838309	-0.00470539	-0.000766023	-0.000213104	-0.00040371	0.000806707	0.000439205	-0.00283912	-0.000846018	0.0028631	-3.14826e-05	0.00038229	-0.00123561	-0.000186798	0.000455036	0.00120114	0.00018268	0.000648894	0.000781817	-0.00112893	0.000950271	-0.000512366	0.00115008
2,3-Dihydroxypyridine	-0.000153687	-0.000360322	0.000104284	-0.000315085	0.000149066	-7.25381e-05	2.45526e-05	-0.000443473	-0.000123246	0.000532306	0.000469856	0.000855232	-0.000580396	0.000499289	2.14266e-06	-2.60027e-05	-2.11576e-05	-0.000169198	0.000217932	0.000657914	-0.000323684	0.00108426	0.00017305	-0.000179783	0.000268582	-0.000647966	8.28176e-05
sulfuric acid	-0.000568991	0.000756099	-0.00593403	0.00112494	0.00111488	-0.00080533	0.00643641	0.00498684	0.000565004	-0.00513223	0.000914307	-0.00537733	0.00382266	-0.00429581	0.00413357	0.00068481	0.0050319	0.00360407	-0.00369564	-0.00430439	0.00380219	-0.00314794	-0.00205412	0.00620927	-0.00205767	0.00595488	-0.000512202
glycolic acid 1	-0.00322237	0.008516	0.00576152	-0.0010073	0.00517533	-0.00393929	0.0043276	-0.0124568	-0.00489675	0.0136676	-0.00201537	0.0055702	-0.00617196	0.00712675	-0.0118256	-0.00383797	-0.0124621	-0.00121164	0.00447996	0.00407053	-0.00420093	0.0111976	-0.00634094	-0.000325355	-0.00380916	-0.00519205	-0.00134048
4-Hydroxybenzoic acid	-5.82453e-05	0.000105957	0.00033661	8.68787e-05	0.000380629	3.68501e-05	0.000174283	6.73689e-05	3.31065e-05	-0.000134022	-0.000105434	0.000207977	-3.53881e-05	-3.25185e-05	-3.65776e-10	0.000376112	0.000304897	1.0851e-05	0.00031394	-0.000334192	-1.71675e-05	0.00024675	0.000264986	0.000226246	-0.000329768	0.000114378	-7.19432e-05
Diglycerol 1	0.000274744	8.93572e-05	-7.09385e-05	7.9592e-05	5.41711e-05	5.92725e-05	0.000400054	0.000229581	-5.30669e-05	0.000216325	6.43298e-05	0.00019212	5.2891e-05	-2.34702e-06	-0.000775096	3.03572e-05	-1.54615e-05	-3.29846e-05	-0.000232633	5.85267e-05	-0.000116404	0.000149207	-9.9265e-05	0.000140424	0.00038895	6.77009e-05	0.000120349
3-Aminoisobutyric acid 1	-0.000246618	-0.000335941	0.000398032	7.58836e-05	0.000533297	2.17132e-06	-0.000188467	-0.000335441	6.37401e-05	0.000603779	-0.000179072	0.000760953	0.000292375	-0.000478524	0.000925079	-0.000419547	-0.000329243	0.00060635	0.000406623	-5.29625e-05	0.000200453	0.00103934	0.000468743	0.000144147	0.000147226	-0.00035231	-9.75836e-05
DL-dihydrosphingosine 2	0.000325593	-2.3504e-10	0.000434434	0.000247155	0.00013757	-0.000103078	0.000343855	-0.000635058	-0.000208102	0.000638415	0.000132947	0.000654019	-5.56102e-11	-6.62333e-11	0.000259551	-0.000277338	-0.000425345	-1.63522e-10	0.000567028	4.31135e-10	3.18935e-11	0.000442524	0.000152778	-0.00037297	0.000313879	-1.58228e-10	9.18767e-05
creatine degr	0.00197628	0.00137717	0.00295404	0.00043491	-0.000508006	-0.00154106	0.00037012	-0.000479228	0.000961739	0.00339902	-2.82913e-10	0.00104776	0.00165017	0.00231508	-3.65776e-10	0.000109793	-0.00334523	0.00324211	0.00389691	-0.0027523	0.00162089	0.00315881	0.00393481	0.00325616	0.000217289	-0.00266172	0.000871808
Methyl Phosphate	0.000309762	0.000506857	0.000464816	-0.000322413	-1.67868e-06	-0.000516904	0.000635369	-0.000628091	0.001041	0.000675108	-8.30048e-05	9.33491e-05	0.000321164	0.000353964	0.000239785	0.000371986	-0.000338874	-0.000855156	0.000584866	-0.00100854	0.000801882	0.000522586	0.000258736	-0.000180517	-0.000527018	-0.000590186	0.000414346
O-acetylserine 2	-5.11706e-11	0.000237494	-0.00142162	-1.68339e-10	1.50241e-10	-2.18471e-11	-0.00124085	3.59748e-10	-0.00167562	-0.000690416	-2.82913e-10	-0.00151882	0.00173585	-0.000934568	-3.65776e-10	2.54998e-10	0.00161094	0.000251438	-1.10836e-09	4.31135e-10	3.18935e-11	-0.00178182	-0.000523905	0.00243148	1.73988e-10	-0.000552705	0.000773933
succinic acid 1	0.0002989	0.000197591	0.000446877	0.000296931	6.9134e-05	7.28369e-06	0.000313588	-2.94167e-05	-0.000206244	-0.000781273	5.7537e-05	0.000326187	5.49419e-05	0.000262145	0.000490814	4.07822e-05	0.000350361	0.000451418	0.000197495	0.000233394	-0.000130703	0.000568134	0.000271268	0.000269203	3.08887e-06	0.000196068	0.000286468
thymine	-0.000342903	-0.00044995	-0.000292666	0.00027195	1.50241e-10	-2.18471e-11	0.000224837	3.59748e-10	-7.53002e-11	-0.000438591	0.000289876	-0.000378458	1.79131e-05	-0.000450645	0.000133584	-0.000242876	-8.2549e-05	-0.000472134	-0.000419242	-9.45368e-05	-4.48336e-05	-9.30179e-05	-0.000226907	0.000257002	-0.00021112	0.000425245	-0.00026523
malonic acid 2	0.00159549	-0.000519093	-0.000179897	-0.000601237	0.000180162	-0.00038171	0.00131342	0.000813375	-0.000351231	-0.00155822	-0.000228085	0.000515968	0.000723322	-0.00132789	-0.000200311	-0.000269973	-0.000297041	-0.00437899	0.000144858	-0.000224931	2.76202e-05	0.000566383	-0.000530588	0.000424307	-0.00017225	-0.00469192	-0.000212525
D-erythro-sphingosine 2	0.000925519	0.000487405	0.00172055	0.000315682	0.000548331	-7.24094e-05	-0.000647338	-0.00156058	0.000361317	0.00212704	0.000511188	0.00179112	-0.000198712	0.000960264	0.000493481	-0.000954192	-0.00129397	-1.63522e-10	0.0020621	9.31147e-05	-0.000191648	0.00165071	0.00106944	-0.00123613	0.000426008	-0.000861029	0.000272493
L-Threose 2	-0.0259909	0.0108501	0.0425933	-0.000750575	0.0162266	-0.0212397	-0.0321525	-0.0616647	-0.00894664	0.0695967	0.0108968	0.0633249	-0.00805258	0.0188313	0.0498069	-0.0414912	-0.105293	-0.0109342	0.0710754	-0.0114101	-0.0152579	0.0572638	0.0278077	-0.0596977	0.0102612	-0.0423504	-0.0226787
Ribonic acid, gamma-lactone	-0.000222537	-0.00028605	5.09677e-05	7.92766e-05	4.53265e-05	4.27916e-05	5.07417e-05	-7.65029e-05	-6.51003e-06	0.000222329	-1.58624e-06	0.000228142	-0.000132907	0.000571358	-0.000212309	-3.22512e-05	-8.03094e-05	0.000257705	-0.00062817	0.00025818	-0.000329617	0.000405486	5.08757e-05	0.0002125	0.000178004	-3.56086e-05	0.000357455
ornithine	0.00159346	-0.000107078	-0.00110373	-0.000504547	1.50241e-10	-2.18471e-11	-0.000180172	0.00125327	0.0011579	-0.00161597	5.3804e-05	0.000426539	0.000260684	-0.00143005	0.00110902	0.000126624	-0.000364989	0.000354375	-0.000759624	-0.000984388	-7.5638e-05	-0.000870221	-0.000933748	0.00139881	-0.00108225	0.00102642	-0.00145526
azelaic acid	-4.85168e-05	-4.17852e-05	-4.20804e-10	0.000178865	-0.000152483	0.000273909	-6.90264e-11	0.000259133	-7.53002e-11	-0.000121547	-2.82913e-10	-0.000193284	7.83163e-05	-6.62333e-11	0.000226825	0.000136942	2.22056e-05	0.000244836	0.000360514	-0.000218076	3.25979e-05	0.00035959	0.000273852	4.76888e-10	0.000307515	-1.58228e-10	3.35942e-05
Lactamide 2	-0.000375767	-0.000910537	-0.00149704	-0.000742262	-7.55413e-05	-0.000190495	-0.000664616	0.00120769	-0.000313334	0.00295693	-0.000401347	0.000294848	0.000415601	0.0028067	0.000664525	6.40642e-05	-0.00303453	-1.63522e-10	0.00315016	-6.71652e-05	0.00331236	-0.000303772	-0.000528422	-0.00260289	8.26554e-05	0.000523846	7.22094e-05
xylitol 1	-4.71189e-05	0.000380918	7.38255e-05	0.00011248	-0.000148043	0.000359706	-3.37253e-06	-0.000689659	-0.000187987	0.000187713	2.50721e-05	1.22139e-05	-0.000154789	0.00037778	4.84102e-05	0.000457432	-0.000125435	0.000332523	-0.000988054	0.00117075	-0.000288377	0.000466832	-0.000404367	0.000144961	0.000146011	0.000411217	0.000107959
oxamic acid	-0.00478411	-0.0324436	0.0207089	-0.0338174	-0.00718764	-0.0179128	0.00170555	-0.0158519	0.00424675	0.0436748	0.00353051	0.0795282	-0.0105754	-0.0309416	0.030716	-0.0169084	-0.051979	0.00551925	0.0193769	0.061041	-0.0636409	0.0309019	0.00867824	-0.0614169	0.0459695	-0.0729586	-0.00856609
Biuret 2	-0.000683493	-0.00337299	-0.00351995	-0.000245025	-1.02418e-05	0.00117945	0.00216347	0.00370198	-0.00135815	-0.00379269	-0.000494153	-0.00195401	0.00145865	-0.00161838	-0.00133645	0.000497189	0.00410784	0.00057199	-0.00338934	0.000106827	0.000449708	-0.00215539	-0.00174693	0.004283	0.000117936	0.00488228	-0.000445774
Tagatose 1	0.000676769	-0.000505478	0.000179201	0.00119978	-0.000335578	-0.00016401	0.00032924	-9.69827e-05	0.000751186	0.000482842	0.00084353	-0.000597056	-2.17124e-05	0.00138985	-0.00130525	0.000212068	-0.00078165	0.000141283	0.000257945	0.000459761	-0.00138551	0.00105322	0.000177189	-0.000826125	9.24495e-05	9.67084e-05	0.000134949
mannitol	-5.11706e-11	0.000446222	0.00235724	-0.000981179	0.00116361	0.00224784	-0.000754497	-0.00106905	-0.00110479	-0.00133332	-2.82913e-10	-0.001295	0.00102247	-0.00113308	0.00124968	-0.000156554	3.21653e-10	0.000249653	0.00134034	0.00149083	-0.00109012	-0.00168331	-1.5592e-10	-0.00151447	-0.000732291	6.63539e-05	-0.00135543
Digitoxose 2	-0.000212294	-0.0004017	-0.000301485	0.000219546	-7.80159e-05	0.000511115	3.64762e-05	0.00042063	-0.000844735	-0.000785968	-0.000214471	0.000229262	-0.000756705	0.00050001	0.000301218	0.000298811	0.000224952	0.000905722	0.00104683	-0.000880655	-0.000840556	0.000863568	-0.000935838	0.000554274	0.00013249	0.000296315	0.000262064
ADRENOSTERONE 2	-8.81768e-05	-0.000178079	-0.000489372	-0.000751154	1.55055e-05	-0.000226425	0.000654369	4.20097e-05	-7.53002e-11	-0.000681656	-2.82913e-10	-0.000618856	-5.56102e-11	-6.62333e-11	-3.65776e-10	0.000345361	-0.000512641	-0.00028515	-1.10836e-09	-0.000245303	-0.000103646	-6.94532e-05	-0.000396621	0.000527984	-0.000296993	0.000204208	-3.21279e-05
D-galacturonic acid 2	5.04395e-05	0.000156417	0.000100624	0.000251683	0.000103333	-6.20524e-05	-0.000138865	-0.000116825	-3.44294e-05	0.00046733	5.57995e-06	0.000126951	7.20091e-05	0.000216713	-1.2223e-05	3.58421e-05	-6.75131e-05	-1.91414e-05	0.000409774	-3.51776e-06	-8.84237e-05	0.00023802	0.000271895	-8.32783e-05	-0.000652672	-0.000115484	-8.22065e-05
catechol	-5.11706e-11	-0.000403402	-0.000487579	-0.000215591	1.50241e-10	0.000277422	0.000372385	3.59748e-10	-7.53002e-11	-0.000440109	0.00019184	-6.92632e-11	-5.56102e-11	-0.000487076	-3.65776e-10	0.000113887	0.000367461	0.000104118	0.000326377	4.31135e-10	0.00010902	-0.000347901	0.000234204	0.000179918	1.73988e-10	0.000320347	0.000186209
N-Acetyl-beta-D-mannosamine 3	-0.000849259	0.000131461	0.000119345	-6.47423e-05	-0.000271666	-9.01234e-05	9.81759e-05	-0.00020191	-0.000126553	0.000541831	5.0334e-05	0.0008498	-0.000195831	0.000248508	3.43476e-05	-3.83916e-05	0.00167029	-3.21154e-05	-0.000193658	-3.34764e-05	-0.000377659	0.000447043	0.000396231	-0.000507296	0.00019779	0.00125817	-0.00127282
Saccharic acid	7.8118e-05	0.000510459	0.000355086	0.000377338	-0.000540011	-0.00195688	3.53568e-05	-0.000310671	0.000572956	0.000114832	-0.000322877	0.000381361	-0.00035489	0.000255248	0.0001426	0.000156859	-0.000209781	-0.000287419	-0.000356379	0.000766376	-0.000463165	0.00029634	-0.000204639	0.000336075	-0.00014841	-0.000641347	-0.000445195
3-Ureidopropionate 1	0.000106573	0.00189581	0.00494032	0.000749067	0.00172288	-0.00189701	-0.001443	-0.00573749	-0.00133362	0.0109595	0.00266377	0.00909897	-0.000119078	0.0012617	0.00622985	-0.00561298	-0.00785443	-0.00138567	0.0133286	-0.00212315	-0.0012547	0.00721698	0.00441581	-0.00529353	0.000511923	-0.00277399	-0.00406543
alpha-ketoisocaproic acid 2	0.000658231	0.000471999	0.000557929	0.00017922	0.000448836	-0.000291221	0.0013017	0.000467983	0.000483025	0.000691325	0.000343456	0.000544501	0.00014477	0.000217215	-0.000514736	0.000141447	-0.00026107	0.000397284	0.00106932	-7.64486e-05	8.27109e-05	0.000676869	0.000282824	0.000193465	0.000158274	0.000614157	0.000242053
